# Supplementary material for: Evidence for Host-Bacterial Co-evolution via Genome Sequence Analysis of 480 Thai Mycobacterium tuberculosis Lineage 1 Isolates
Source: Sci Rep. 2018 Aug 2;8:11597. doi: 10.1038/s41598-018-29986-3 (PMC6072702; doi:10.1038/s41598-018-29986-3)
Supplement: Supplementary file 2 — Dataset for supplementary table S1 [file 41598_2018_29986_MOESM2_ESM.xlsx]

## Sheet: Summary
Table1						Gene - Identification		SNPs types		Essential genes
Lineage	Sublineage			N	Specific SNPs	Gene regions	Intergenic regions	Synonymous	Non - synonymous	Essential	None - Essentail	DVR deletion
1				480	550	486	64	176	310	85	401
	1.1			354	23	20	3	7	13	6	14
		1.1.1		269	39	35	4	16	19	5	30
			1.1.1.1	14	44	41	3	20	21	10	31
			1.1.1.2	26	42	40	2	16	24	8	32
			1.1.1.3	7	5	5	0	1	4	1	4
			1.1.1.4	5	47	43	4	10	33	7	36
			1.1.1.5	42	46	42	4	10	32	9	33	18 - 21
			1.1.1.6	27	90	84	6	30	54	14	70	57 - 60
			1.1.1.7	44	29	25	4	10	15	8	17
			1.1.1.8	73	34	32	2	12	20	3	29	53
			1.1.1.9	20	23	20	3	8	12	3	17	62 (not unique)
			Unclassified	11	-	-	-	-	-	-	-
		1.1.2		32	12	11	1	6	5	0	11
			1.1.2.1	23	143	132	11	48	84	11	121	18
			1.1.2.2	9	102	87	15	32	55	13	74	3 - 4
		1.1.3		53	29	26	3	13	13	4	22	33 , 56
			1.1.3.1	21	85	75	10	28	47	15	60	6 - 7, 33, 51, 56 - 57
			1.1.3.2	17	215	195	20	8	187	37	158	33, 56
			1.1.3.3	15	125	108	17	41	67	19	89	33, 56
	1.2			-	-	-	-	-	-	-	-
		1.2.1		108	208	188	20	68	120	29	159	4, 10
			1.2.1.1	12	63	60	3	21	39	14	46	4, 10, 30 - 31
			1.2.1.2	94	20	18	2	12	6	6	12	4,10, 17 - 35
			1.2.1.3	2	53	41	12	19	22	4	37	3 - 4, 10, 30 - 31
		1.2.2		18	150	131	19	47	84	11	120	62 (not unique)
Total				480	2177	1945	232	659	1286	322	1623

## Sheet: lineage1
Lineage	Coordinate_NC_000962.3	Gene_coordinate	Allele_change	Codon_number	Codon_change	Amino_acid_change	Locus_Id	Gene_name	Mutation_type	Essential	Diagnostic_snp
lineage1	2532	481	T/C	161	Ttg/Ctg	Leu/Leu	Rv0002	dnaN	synonymous_variant	nonessential
lineage1	13298	261	G/C	87	atC/atG	Ile/Met	Rv0010c	.	missense_variant	nonessential
lineage1	13460	99	A/G	33	gaT/gaC	Asp/Asp	Rv0010c	.	synonymous_variant	nonessential
lineage1	14401	313	A/G	105	Aag/Gag	Lys/Glu	Rv0012	.	missense_variant	nonessential
lineage1	21819	1363	A/C	455	Tct/Gct	Ser/Ala	Rv0018c	pstP	missense_variant	nonessential
lineage1	22961	221	T/G	74	gAt/gCt	Asp/Ala	Rv0018c	pstP	missense_variant	nonessential
lineage1	26347	535	C/G	179	Gac/Cac	Asp/His	Rv0021c	.	missense_variant	nonessential
lineage1	36538	2244	T/C	748	tcT/tcC	Ser/Ser	Rv0032	bioF2	synonymous_variant	nonessential
lineage1	43945	384	A/G	128	gtA/gtG	Val/Val	Rv0041	leuS	synonymous_variant	essential
lineage1	64028	120	C/T	40	ccC/ccT	Pro/Pro	Rv0060	.	synonymous_variant	essential
lineage1	65159	192	G/A	64	ggC/ggT	Gly/Gly	Rv0061c	.	synonymous_variant	nonessential
lineage1	65663	112	C/G	38	Cat/Gat	His/Asp	Rv0062	celA1	missense_variant	nonessential
lineage1	74737	462	T/G	154	gaA/gaC	Glu/Asp	Rv0067c	.	missense_variant	nonessential
lineage1	89200	179	G/T	60	gGg/gTg	Gly/Val	Rv0080	.	missense_variant	nonessential
lineage1	103600	64	A/G	22	Tgc/Cgc	Cys/Arg	Rv0093c	.	missense_variant	nonessential
lineage1	115499	5499	T/G	1833	cgT/cgG	Arg/Arg	Rv0101	nrp	synonymous_variant	nonessential
lineage1	126803	3739	A/G	1247	Tct/Cct	Ser/Pro	Rv0107c	ctpI	missense_variant	nonessential
lineage1	137233	945	C/T	315	gcC/gcT	Ala/Ala	Rv0112	gca	synonymous_variant	essential
lineage1	144564	516	C/T	172	atC/atT	Ile/Ile	Rv0119	fadD7	synonymous_variant	nonessential
lineage1	146788	984	G/A	328	gtC/gtT	Val/Val	Rv0120c	fusA2	synonymous_variant	nonessential
lineage1	146872	900	C/T	300	caG/caA	Gln/Gln	Rv0120c	fusA2	synonymous_variant	nonessential
lineage1	160976	108	C/G	36	aaC/aaG	Asn/Lys	Rv0133	.	missense_variant	nonessential
lineage1	162226	456	G/A	152	tgG/tgA	Trp/*	Rv0134	ephF	stop_gained	nonessential
lineage1	195360	368	T/C	123	gTc/gCc	Val/Ala	Rv0166	fadD5	missense_variant	nonessential
lineage1	196874	14	C/T	5	aCa/aTa	Thr/Ile	Rv0167	yrbE1A	missense_variant	nonessential
lineage1	215238	270	C/T	90	gaC/gaT	Asp/Asp	Rv0184	.	synonymous_variant	nonessential
lineage1	243598	215	A/G	72	cAc/cGc	His/Arg	Rv0205	.	missense_variant	essential
lineage1	251669	.	T/C	.	./.	./.	.	.	intergenic_region	.
lineage1	260282	550	G/T	184	Ccg/Acg	Pro/Thr	Rv0217c	lipW	missense_variant	nonessential
lineage1	263149	338	A/C	113	gAg/gCg	Glu/Ala	Rv0220	lipC	missense_variant	nonessential
lineage1	264298	232	C/A	78	Cag/Aag	Gln/Lys	Rv0221	.	missense_variant	nonessential
lineage1	264984	918	C/G	306	acC/acG	Thr/Thr	Rv0221	.	synonymous_variant	nonessential
lineage1	272678	162	C/T	54	gcG/gcA	Ala/Ala	Rv0227c	.	synonymous_variant	essential
lineage1	290374	281	T/C	94	cAc/cGc	His/Arg	Rv0241c	htdX	missense_variant	nonessential
lineage1	320180	975	A/G	325	atT/atC	Ile/Ile	Rv0266c	oplA	synonymous_variant	nonessential
lineage1	326002	1436	A/G	479	gAt/gGt	Asp/Gly	Rv0270	fadD2	missense_variant	nonessential
lineage1	331588	71	G/A	24	tCg/tTg	Ser/Leu	Rv0275c	.	missense_variant	nonessential
lineage1	343281	1152	G/C	384	gcG/gcC	Ala/Ala	Rv0282	eccA3	synonymous_variant	essential
lineage1	344288	267	C/G	89	tcC/tcG	Ser/Ser	Rv0283	eccB3	synonymous_variant	essential
lineage1	357582	483	G/A	161	caC/caT	His/His	Rv0293c	.	synonymous_variant	nonessential
lineage1	378357	427	T/G	143	Tcc/Gcc	Ser/Ala	Rv0309	.	missense_variant	nonessential
lineage1	378939	210	G/C	70	cgC/cgG	Arg/Arg	Rv0310c	.	synonymous_variant	nonessential
lineage1	381030	475	A/G	159	Agt/Ggt	Ser/Gly	Rv0312	.	missense_variant	essential
lineage1	393941	105	C/T	35	atG/atA	Met/Ile	Rv0327c	cyp135A1	missense_variant	nonessential
lineage1	396750	550	G/A	184	Gta/Ata	Val/Ile	Rv0331	.	missense_variant	nonessential
lineage1	420405	571	C/T	191	Cgt/Tgt	Arg/Cys	Rv0350	dnaK	missense_variant	essential
lineage1	439711	.	T/C	.	./.	./.	.	.	intergenic_region	.
lineage1	452288	.	C/T	.	./.	./.	.	.	intergenic_region	.
lineage1	456511	309	G/A	103	acC/acT	Thr/Thr	Rv0380c	.	synonymous_variant	nonessential
lineage1	469042	708	C/T	236	aaC/aaT	Asn/Asn	Rv0389	purT	synonymous_variant	nonessential
lineage1	471666	974	A/G	325	aTg/aCg	Met/Thr	Rv0392c	ndhA	missense_variant	nonessential
lineage1	492655	870	G/A	290	gcG/gcA	Ala/Ala	Rv0408	pta	synonymous_variant	nonessential
lineage1	495473	1842	C/T	614	tcG/tcA	Ser/Ser	Rv0410c	pknG	synonymous_variant	essential
lineage1	514657	665	T/G	222	gAg/gCg	Glu/Ala	Rv0425c	ctpH	missense_variant	essential
lineage1	517411	393	A/G	131	cgT/cgC	Arg/Arg	Rv0428c	.	synonymous_variant	nonessential
lineage1	519185	113	T/G	38	gTc/gGc	Val/Gly	Rv0431	.	missense_variant	nonessential
lineage1	522081	568	A/G	190	Acg/Gcg	Thr/Ala	Rv0434	.	missense_variant	nonessential
lineage1	527316	45	C/G	15	atG/atC	Met/Ile	Rv0438c	moeA2	missense_variant	nonessential
lineage1	528354	.	C/A	.	./.	./.	.	.	intergenic_region	.
lineage1	534427	.	T/A	.	./.	./.	.	.	intergenic_region	.
lineage1	549251	357	C/T	119	tgG/tgA	Trp/*	Rv0457c	.	stop_gained	nonessential
lineage1	560664	777	C/T	259	aaC/aaT	Asn/Asn	Rv0469	umaA	synonymous_variant	nonessential
lineage1	560666	779	A/G	260	aAa/aGa	Lys/Arg	Rv0469	umaA	missense_variant	nonessential
lineage1	564723	1160	C/T	387	aCg/aTg	Thr/Met	Rv0473	.	missense_variant	nonessential
lineage1	565404	384	G/T	128	cgG/cgT	Arg/Arg	Rv0474	.	synonymous_variant	nonessential
lineage1	568693	275	G/T	92	gCg/gAg	Ala/Glu	Rv0479c	.	missense_variant	essential
lineage1	573384	418	T/G	140	Atc/Ctc	Ile/Leu	Rv0484c	.	missense_variant	nonessential
lineage1	580336	988	C/A	330	Cgg/Agg	Arg/Arg	Rv0490	senX3	synonymous_variant	nonessential
lineage1	584511	180	G/T	60	acC/acA	Thr/Thr	Rv0493c	.	synonymous_variant	nonessential
lineage1	590763	681	G/C	227	gaG/gaC	Glu/Asp	Rv0500	proC	missense_variant	essential
lineage1	591965	312	G/A	104	gcG/gcA	Ala/Ala	Rv0501	galE2	synonymous_variant	nonessential
lineage1	595501	1085	G/A	362	gCg/gTg	Ala/Val	Rv0505c	serB1	missense_variant	nonessential
lineage1	615938	1104	G/A	368	gaG/gaA	Glu/Glu	Rv0524	hemL	synonymous_variant	essential
lineage1	621390	484	G/A	162	Gtc/Atc	Val/Ile	Rv0530	.	missense_variant	nonessential
lineage1	627350	103	C/G	35	Ccc/Gcc	Pro/Ala	Rv0536	galE3	missense_variant	nonessential
lineage1	643483	595	G/A	199	Ggt/Agt	Gly/Ser	Rv0552	.	missense_variant	nonessential
lineage1	646531	234	A/T	78	acA/acT	Thr/Thr	Rv0555	menD	synonymous_variant	essential
lineage1	649345	810	C/T	270	gcC/gcT	Ala/Ala	Rv0557	mgtA	synonymous_variant	essential
lineage1	655707	243	G/A	81	gtC/gtT	Val/Val	Rv0564c	gpdA1	synonymous_variant	nonessential
lineage1	657578	462	A/G	154	gaT/gaC	Asp/Asp	Rv0566c	.	synonymous_variant	nonessential
lineage1	678440	636	C/T	212	acG/acA	Thr/Thr	Rv0583c	lpqN	synonymous_variant	nonessential
lineage1	684290	.	A/G	.	./.	./.	.	.	intergenic_region	.
lineage1	685955	28	G/A	10	Gca/Aca	Ala/Thr	Rv0588	.	missense_variant	essential
lineage1	690248	1190	C/A	397	aCc/aAc	Thr/Asn	Rv0591	mce2C	missense_variant	nonessential
lineage1	704997	913	G/A	305	Caa/Taa	Gln/*	Rv0610c	.	stop_gained	nonessential
lineage1	705602	308	T/C	103	aAc/aGc	Asn/Ser	Rv0610c	.	missense_variant	nonessential
lineage1	715266	1065	A/G	355	tgA/tgG	Ter/Trpext*?	Rv0621	.	stop_lost+splice_region_variant	nonessential
lineage1	717588	306	A/G	102	gtT/gtC	Val/Val	Rv0625c	.	synonymous_variant	nonessential
lineage1	720863	870	G/T	290	gcC/gcA	Ala/Ala	Rv0629c	recD	synonymous_variant	nonessential
lineage1	722852	2162	G/A	721	cCa/cTa	Pro/Leu	Rv0630c	recB	missense_variant	nonessential
lineage1	726498	1809	C/A	603	ctG/ctT	Leu/Leu	Rv0631c	recC	synonymous_variant	nonessential
lineage1	734116	380	T/C	127	aTg/aCg	Met/Thr	Rv0638	secE1	missense_variant	essential
lineage1	752046	530	C/T	177	gCc/gTc	Ala/Val	Rv0655	mkl	missense_variant	nonessential
lineage1	753668	.	C/T	.	./.	./.	.	.	intergenic_region	.
lineage1	754387	23	G/A	8	aCc/aTc	Thr/Ile	Rv0658c	.	missense_variant	nonessential
lineage1	767609	.	A/G	.	./.	./.	.	.	intergenic_region	.
lineage1	786137	.	A/C	.	./.	./.	.	.	intergenic_region	.
lineage1	797597	665	C/T	222	aCg/aTg	Thr/Met	Rv0697	.	missense_variant	essential
lineage1	800357	.	C/A	.	./.	./.	.	.	intergenic_region	.
lineage1	810287	342	C/G	114	acC/acG	Thr/Thr	Rv0713	.	synonymous_variant	nonessential
lineage1	811492	120	C/G	40	gtC/gtG	Val/Val	Rv0714	rplN	synonymous_variant	essential
lineage1	812502	444	C/T	148	gtC/gtT	Val/Val	Rv0716	rplE	synonymous_variant	essential
lineage1	815236	47	T/C	16	aTc/aCc	Ile/Thr	Rv0723	rplO	missense_variant	nonessential
lineage1	815851	189	A/G	63	cgA/cgG	Arg/Arg	Rv0724	sppA	synonymous_variant	nonessential
lineage1	817696	749	G/A	250	cCg/cTg	Pro/Leu	Rv0725c	.	missense_variant	nonessential
lineage1	821907	401	T/C	134	cTg/cCg	Leu/Pro	Rv0729	xylB	missense_variant	nonessential
lineage1	850985	482	A/G	161	aTa/aCa	Ile/Thr	Rv0756c	.	missense_variant	nonessential
lineage1	865761	1176	C/T	392	caC/caT	His/His	Rv0772	purD	synonymous_variant	essential
lineage1	871271	1264	A/C	422	Acg/Ccg	Thr/Pro	Rv0777	purB	missense_variant	nonessential
lineage1	885689	152	G/T	51	aCg/aAg	Thr/Lys	Rv0791c	.	missense_variant	nonessential
lineage1	894888	258	T/C	86	agT/agC	Ser/Ser	Rv0801	.	synonymous_variant	nonessential
lineage1	895082	547	A/G	183	Ttc/Ctc	Phe/Leu	Rv0802c	.	missense_variant	nonessential
lineage1	895120	509	C/T	170	cGc/cAc	Arg/His	Rv0802c	.	missense_variant	nonessential
lineage1	910015	19	C/A	7	Gct/Tct	Ala/Ser	Rv0816c	thiX	missense_variant	nonessential
lineage1	911261	290	T/C	97	cTc/cCc	Leu/Pro	Rv0818	.	missense_variant	nonessential
lineage1	913274	549	C/G	183	tcC/tcG	Ser/Ser	Rv0820	phoT	synonymous_variant	nonessential
lineage1	916046	266	T/G	89	cAc/cCc	His/Pro	Rv0822c	.	missense_variant	nonessential
lineage1	938246	135	A/G	45	ctA/ctG	Leu/Leu	Rv0842	.	synonymous_variant	nonessential
lineage1	948294	175	T/C	59	Agc/Ggc	Ser/Gly	Rv0851c	.	missense_variant	nonessential
lineage1	951142	.	C/A	.	./.	./.	.	.	intergenic_region	.
lineage1	952597	966	C/T	322	atC/atT	Ile/Ile	Rv0855	far	synonymous_variant	nonessential
lineage1	976043	.	G/T	.	./.	./.	.	.	intergenic_region	.
lineage1	987601	369	C/T	123	ggC/ggT	Gly/Gly	Rv0888	.	synonymous_variant	nonessential
lineage1	996219	77	G/A	26	gCa/gTa	Ala/Val	Rv0893c	.	missense_variant	nonessential
lineage1	1002342	74	T/C	25	tAc/tGc	Tyr/Cys	Rv0897c	.	missense_variant	nonessential
lineage1	1009490	547	C/T	183	Caa/Taa	Gln/*	Rv0906	.	stop_gained	nonessential
lineage1	1014815	135	T/G	45	caT/caG	His/Gln	Rv0909	.	missense_variant	nonessential
lineage1	1022613	527	G/A	176	cGg/cAg	Arg/Gln	Rv0917	betP	missense_variant	nonessential
lineage1	1032524	110	T/C	37	gAc/gGc	Asp/Gly	Rv0925c	.	missense_variant	nonessential
lineage1	1043136	1022	C/T	341	aCc/aTc	Thr/Ile	Rv0934	pstS1	missense_variant	nonessential
lineage1	1048102	1967	G/A	656	cGc/cAc	Arg/His	Rv0938	ligD	missense_variant	nonessential
lineage1	1061386	269	T/C	90	gAg/gGg	Glu/Gly	Rv0950c	.	missense_variant	nonessential
lineage1	1063765	626	G/A	209	aGg/aAg	Arg/Lys	Rv0952	sucD	missense_variant	essential
lineage1	1066038	912	A/G	304	taA/taG	Ter/Ter	Rv0954	.	splice_region_variant+stop_retained_variant	nonessential
lineage1	1072342	1088	A/G	363	gAc/gGc	Asp/Gly	Rv0959	.	missense_variant	nonessential
lineage1	1077754	82	C/T	28	Gcg/Acg	Ala/Thr	Rv0966c	.	missense_variant	nonessential
lineage1	1083755	1996	A/G	666	Tca/Cca	Ser/Pro	Rv0973c	accA2	missense_variant	essential
lineage1	1086648	698	C/A	233	cGc/cTc	Arg/Leu	Rv0974c	accD2	missense_variant	nonessential
lineage1	1097023	202	G/A	68	Ggc/Agc	Gly/Ser	Rv0981	mprA	missense_variant	nonessential
lineage1	1105284	169	G/A	57	Gtt/Att	Val/Ile	Rv0988	.	missense_variant	nonessential
lineage1	1109163	9	C/G	3	atG/atC	Met/Ile	Rv0992c	.	missense_variant	nonessential
lineage1	1110956	688	T/G	230	Tgt/Ggt	Cys/Gly	Rv0994	moeA1	missense_variant	nonessential
lineage1	1111518	1250	T/C	417	gTg/gCg	Val/Ala	Rv0994	moeA1	missense_variant	nonessential
lineage1	1113290	907	G/C	303	Gag/Cag	Glu/Gln	Rv0996	.	missense_variant	nonessential
lineage1	1117405	221	C/T	74	aCt/aTt	Thr/Ile	Rv1001	arcA	missense_variant	nonessential
lineage1	1119739	201	C/T	67	ctG/ctA	Leu/Leu	Rv1002c	.	synonymous_variant	essential
lineage1	1123597	2	A/G	1	tTg/tCg	Leu/?	Rv1005c	.	start_lost	essential
lineage1	1131300	173	G/A	58	aGc/aAc	Ser/Asn	Rv1012	.	missense_variant	nonessential
lineage1	1139222	256	G/A	86	Gcg/Acg	Ala/Thr	Rv1020	mfd	missense_variant	nonessential
lineage1	1143832	97	A/C	33	Acc/Ccc	Thr/Pro	Rv1022	lpqU	missense_variant	nonessential
lineage1	1155700	1977	C/T	659	atC/atT	Ile/Ile	Rv1030	kdpB	synonymous_variant	nonessential
lineage1	1157771	185	G/C	62	tCc/tGc	Ser/Cys	Rv1032c	trcS	missense_variant	nonessential
lineage1	1192830	1444	G/A	482	Cgg/Tgg	Arg/Trp	Rv1069c	.	missense_variant	nonessential
lineage1	1199019	355	T/C	119	Acc/Gcc	Thr/Ala	Rv1074c	fadA3	missense_variant	nonessential
lineage1	1203824	512	T/C	171	aTc/aCc	Ile/Thr	Rv1078	.	missense_variant	nonessential
lineage1	1220570	.	G/T	.	./.	./.	.	.	intergenic_region	.
lineage1	1228116	569	A/G	190	aTc/aCc	Ile/Thr	Rv1099c	glpX	missense_variant	nonessential
lineage1	1235446	15	T/C	5	tcA/tcG	Ser/Ser	Rv1108c	xseA	synonymous_variant	nonessential
lineage1	1237403	790	G/A	264	Ccc/Tcc	Pro/Ser	Rv1111c	.	missense_variant	nonessential
lineage1	1250357	1048	T/G	350	Acg/Ccg	Thr/Pro	Rv1127c	ppdK	missense_variant	nonessential
lineage1	1287160	.	A/C	.	./.	./.	.	.	intergenic_region	.
lineage1	1310316	953	C/T	318	gCc/gTc	Ala/Val	Rv1178	.	missense_variant	nonessential
lineage1	1314617	893	C/T	298	gCt/gTt	Ala/Val	Rv1180	pks3	missense_variant	nonessential
lineage1	1320508	474	G/A	158	gtG/gtA	Val/Val	Rv1182	papA3	synonymous_variant	essential
lineage1	1320614	580	C/G	194	Ctg/Gtg	Leu/Val	Rv1182	papA3	missense_variant	essential
lineage1	1344857	313	C/T	105	Ggc/Agc	Gly/Ser	Rv1201c	dapD	missense_variant	essential
lineage1	1356648	813	C/T	271	gaC/gaT	Asp/Asp	Rv1213	glgC	synonymous_variant	nonessential
lineage1	1358940	505	C/A	169	Gca/Tca	Ala/Ser	Rv1215c	.	missense_variant	essential
lineage1	1368947	1349	A/G	450	gTg/gCg	Val/Ala	Rv1226c	.	missense_variant	nonessential
lineage1	1369389	907	C/T	303	Ggc/Agc	Gly/Ser	Rv1226c	.	missense_variant	nonessential
lineage1	1369735	561	G/A	187	taC/taT	Tyr/Tyr	Rv1226c	.	synonymous_variant	nonessential
lineage1	1374578	287	C/T	96	cGt/cAt	Arg/His	Rv1231c	.	missense_variant	nonessential
lineage1	1374639	226	T/A	76	Aat/Tat	Asn/Tyr	Rv1231c	.	missense_variant	nonessential
lineage1	1387211	355	G/A	119	Gca/Aca	Ala/Thr	Rv1244	lpqZ	missense_variant	nonessential
lineage1	1389866	3187	C/T	1063	Ggc/Agc	Gly/Ser	Rv1248c	.	missense_variant	essential
lineage1	1395010	832	A/G	278	Agg/Ggg	Arg/Gly	Rv1250	.	missense_variant	nonessential
lineage1	1397201	2040	A/G	680	aaT/aaC	Asn/Asn	Rv1251c	.	synonymous_variant	nonessential
lineage1	1397215	2026	C/G	676	Ggc/Cgc	Gly/Arg	Rv1251c	.	missense_variant	nonessential
lineage1	1400396	427	A/G	143	Atg/Gtg	Met/Val	Rv1253	deaD	missense_variant	nonessential
lineage1	1424699	503	T/C	168	cTg/cCg	Leu/Pro	Rv1274	lprB	missense_variant	essential
lineage1	1426928	765	C/T	255	ttC/ttT	Phe/Phe	Rv1277	.	synonymous_variant	nonessential
lineage1	1443354	588	C/T	196	gcC/gcT	Ala/Ala	Rv1289	.	synonymous_variant	nonessential
lineage1	1445977	.	C/T	.	./.	./.	.	.	intergenic_region	.
lineage1	1458144	587	C/A	196	cCg/cAg	Pro/Gln	Rv1301	.	missense_variant	essential
lineage1	1490911	1402	G/A	468	Ccg/Tcg	Pro/Ser	Rv1326c	glgB	missense_variant	essential
lineage1	1492194	119	T/C	40	gAc/gGc	Asp/Gly	Rv1326c	glgB	missense_variant	essential
lineage1	1496964	2401	G/T	801	Gcc/Tcc	Ala/Ser	Rv1328	glgP	missense_variant	nonessential
lineage1	1505194	120	T/C	40	ggT/ggC	Gly/Gly	Rv1338	murI	synonymous_variant	nonessential
lineage1	1505973	57	G/A	19	cgG/cgA	Arg/Arg	Rv1339	.	synonymous_variant	essential
lineage1	1514010	964	G/T	322	Gtc/Ttc	Val/Phe	Rv1348	irtA	missense_variant	essential
lineage1	1525160	.	G/A	.	./.	./.	.	.	intergenic_region	.
lineage1	1534548	63	G/A	21	atC/atT	Ile/Ile	Rv1362c	.	synonymous_variant	nonessential
lineage1	1535643	.	C/T	.	./.	./.	RVnc0015	mcr15	intragenic_variant	nonessential
lineage1	1548087	256	G/A	86	Ggg/Agg	Gly/Arg	Rv1375	.	missense_variant	nonessential
lineage1	1559562	2462	C/A	821	gCg/gAg	Ala/Glu	Rv1384	carB	missense_variant	nonessential
lineage1	1560912	468	G/A	156	gaG/gaA	Glu/Glu	Rv1385	pyrF	synonymous_variant	nonessential
lineage1	1563686	.	G/T	.	./.	./.	.	.	intergenic_region	.
lineage1	1568178	1410	C/T	470	ccG/ccA	Pro/Pro	Rv1393c	.	synonymous_variant	nonessential
lineage1	1574206	308	T/C	103	gAc/gGc	Asp/Gly	Rv1397c	vapC10	missense_variant	nonessential
lineage1	1575793	17	A/G	6	gTc/gCc	Val/Ala	Rv1399c	nlhH	missense_variant	nonessential
lineage1	1580181	242	G/A	81	cCc/cTc	Pro/Leu	Rv1403c	.	missense_variant	nonessential
lineage1	1581377	593	C/T	198	gGc/gAc	Gly/Asp	Rv1405c	.	missense_variant	nonessential
lineage1	1584379	1279	A/C	427	Atc/Ctc	Ile/Leu	Rv1407	fmu	missense_variant	nonessential
lineage1	1585404	211	G/A	71	Gcc/Acc	Ala/Thr	Rv1409	ribG	missense_variant	essential
lineage1	1589739	354	C/T	118	ggC/ggT	Gly/Gly	Rv1413	.	synonymous_variant	nonessential
lineage1	1590555	159	C/T	53	acC/acT	Thr/Thr	Rv1415	ribA2	synonymous_variant	essential
lineage1	1600685	1028	C/T	343	cCc/cTc	Pro/Leu	Rv1425	.	missense_variant	nonessential
lineage1	1601528	794	C/T	265	tGc/tAc	Cys/Tyr	Rv1426c	lipO	missense_variant	nonessential
lineage1	1604290	470	A/T	157	gTc/gAc	Val/Asp	Rv1428c	.	missense_variant	nonessential
lineage1	1611283	.	T/C	.	./.	./.	.	.	intergenic_region	.
lineage1	1616831	.	A/G	.	./.	./.	.	.	intergenic_region	.
lineage1	1617833	.	C/T	.	./.	./.	.	.	intergenic_region	.
lineage1	1625259	107	A/C	36	aTc/aGc	Ile/Ser	Rv1446c	opcA	missense_variant	essential
lineage1	1639418	1038	A/G	346	ctA/ctG	Leu/Leu	Rv1453	.	synonymous_variant	nonessential
lineage1	1639643	1263	T/C	421	cgT/cgC	Arg/Arg	Rv1453	.	synonymous_variant	nonessential
lineage1	1640442	219	C/T	73	ggG/ggA	Gly/Gly	Rv1454c	qor	synonymous_variant	nonessential
lineage1	1647830	842	G/A	281	gGc/gAc	Gly/Asp	Rv1461	.	missense_variant	essential
lineage1	1658535	1573	G/T	525	Gtt/Ttt	Val/Phe	Rv1469	ctpD	missense_variant	nonessential
lineage1	1659902	140	T/C	47	gTc/gCc	Val/Ala	Rv1472	echA12	missense_variant	nonessential
lineage1	1659994	232	C/T	78	Ccg/Tcg	Pro/Ser	Rv1472	echA12	missense_variant	nonessential
lineage1	1706746	781	C/A	261	Gtc/Ttc	Val/Phe	Rv1515c	.	missense_variant	nonessential
lineage1	1721490	571	C/G	191	Gcg/Ccg	Ala/Pro	Rv1526c	.	missense_variant	nonessential
lineage1	1726816	1594	G/T	532	Ccc/Acc	Pro/Thr	Rv1527c	pks5	missense_variant	nonessential
lineage1	1728615	.	A/C	.	./.	./.	.	.	intergenic_region	.
lineage1	1731563	191	A/T	64	cAc/cTc	His/Leu	Rv1530	adh	missense_variant	nonessential
lineage1	1735903	.	A/G	.	./.	./.	.	.	intergenic_region	.
lineage1	1739390	2872	A/G	958	Act/Gct	Thr/Ala	Rv1536	ileS	missense_variant	nonessential
lineage1	1745446	383	T/A	128	cTc/cAc	Leu/His	Rv1543	.	missense_variant	nonessential
lineage1	1754983	1268	C/T	423	gCg/gTg	Ala/Val	Rv1550	fadD11	missense_variant	nonessential
lineage1	1791823	254	T/C	85	tTg/tCg	Leu/Ser	Rv1591	.	missense_variant	nonessential
lineage1	1797577	190	A/G	64	Aac/Gac	Asn/Asp	Rv1596	nadC	missense_variant	nonessential
lineage1	1826054	532	T/C	178	Aca/Gca	Thr/Ala	Rv1624c	.	missense_variant	nonessential
lineage1	1826343	243	C/T	81	cgG/cgA	Arg/Arg	Rv1624c	.	synonymous_variant	nonessential
lineage1	1826624	1322	G/A	441	gCa/gTa	Ala/Val	Rv1625c	cya	missense_variant	nonessential
lineage1	1827553	393	C/G	131	ttG/ttC	Leu/Phe	Rv1625c	cya	missense_variant	nonessential
lineage1	1829576	498	C/T	166	gaG/gaA	Glu/Glu	Rv1627c	.	synonymous_variant	nonessential
lineage1	1832642	1978	G/T	660	Ggc/Tgc	Gly/Cys	Rv1629	polA	missense_variant	essential
lineage1	1832643	1979	G/C	660	gGc/gCc	Gly/Ala	Rv1629	polA	missense_variant	essential
lineage1	1839260	93	T/G	31	ctT/ctG	Leu/Leu	Rv1634	.	synonymous_variant	nonessential
lineage1	1839329	162	G/A	54	cgG/cgA	Arg/Arg	Rv1634	.	synonymous_variant	nonessential
lineage1	1848147	312	C/A	104	gtG/gtT	Val/Val	Rv1639c	.	synonymous_variant	nonessential
lineage1	1849191	2845	T/C	949	Att/Gtt	Ile/Val	Rv1640c	lysX	missense_variant	nonessential
lineage1	1853974	369	C/T	123	ggC/ggT	Gly/Gly	Rv1644	tsnR	synonymous_variant	nonessential
lineage1	1872959	321	A/G	107	cgA/cgG	Arg/Arg	Rv1659	argH	synonymous_variant	essential
lineage1	1873954	1316	G/T	439	cGc/cTc	Arg/Leu	Rv1659	argH	missense_variant	essential
lineage1	1876739	1436	T/G	479	gTg/gGg	Val/Gly	Rv1661	pks7	missense_variant	essential
lineage1	1902156	409	G/A	137	Ggg/Agg	Gly/Arg	Rv1677	dsbF	missense_variant	nonessential
lineage1	1906336	.	A/G	.	./.	./.	.	.	intergenic_region	.
lineage1	1907177	775	C/T	259	Cgg/Tgg	Arg/Trp	Rv1682	.	missense_variant	nonessential
lineage1	1920120	438	G/T	146	ccG/ccT	Pro/Pro	Rv1696	recN	synonymous_variant	nonessential
lineage1	1923985	157	G/A	53	Gtc/Atc	Val/Ile	Rv1699	pyrG	missense_variant	essential
lineage1	1924959	1131	T/C	377	ggT/ggC	Gly/Gly	Rv1699	pyrG	synonymous_variant	essential
lineage1	1935695	814	T/G	272	Tcc/Gcc	Ser/Ala	Rv1707	.	missense_variant	nonessential
lineage1	1936525	166	G/A	56	Gcg/Acg	Ala/Thr	Rv1708	.	missense_variant	essential
lineage1	1940307	20	G/T	7	tGg/tTg	Trp/Leu	Rv1713	engA	missense_variant	essential
lineage1	1952160	309	T/C	103	acT/acC	Thr/Thr	Rv1726	.	synonymous_variant	nonessential
lineage1	1956930	316	T/G	106	Act/Cct	Thr/Pro	Rv1730c	.	missense_variant	essential
lineage1	1963383	804	G/A	268	taC/taT	Tyr/Tyr	Rv1736c	narX	synonymous_variant	nonessential
lineage1	1963957	230	T/C	77	gAc/gGc	Asp/Gly	Rv1736c	narX	missense_variant	nonessential
lineage1	1979026	542	C/T	181	aGc/aAc	Ser/Asn	Rv1750c	fadD1	missense_variant	nonessential
lineage1	2013943	537	G/C	179	gaC/gaG	Asp/Glu	Rv1779c	.	missense_variant	nonessential
lineage1	2017291	186	T/C	62	cgA/cgG	Arg/Arg	Rv1781c	malQ	synonymous_variant	nonessential
lineage1	2017560	.	A/T	.	./.	./.	.	.	intergenic_region	.
lineage1	2019236	1497	T/G	499	ccT/ccG	Pro/Pro	Rv1782	eccB5	synonymous_variant	nonessential
lineage1	2023211	3955	G/T	1319	Gtc/Ttc	Val/Phe	Rv1783	eccC5	missense_variant	nonessential
lineage1	2035937	455	G/A	152	cGc/cAc	Arg/His	Rv1797	eccE5	missense_variant	nonessential
lineage1	2062922	1807	T/C	603	Atc/Gtc	Ile/Val	Rv1819c	bacA	missense_variant	nonessential
lineage1	2066471	15	T/C	5	ggT/ggC	Gly/Gly	Rv1821	secA2	synonymous_variant	nonessential
lineage1	2072190	239	A/C	80	gAg/gCg	Glu/Ala	Rv1826	gcvH	missense_variant	nonessential
lineage1	2083124	1513	T/C	505	Agc/Ggc	Ser/Gly	Rv1836c	.	missense_variant	nonessential
lineage1	2090306	413	G/A	138	cCg/cTg	Pro/Leu	Rv1841c	.	missense_variant	nonessential
lineage1	2092391	1308	G/T	436	atC/atA	Ile/Ile	Rv1843c	guaB1	synonymous_variant	nonessential
lineage1	2093715	.	T/C	.	./.	./.	.	.	intergenic_region	.
lineage1	2096094	75	C/T	25	acG/acA	Thr/Thr	Rv1845c	blaR	synonymous_variant	nonessential
lineage1	2096430	170	A/C	57	cTc/cGc	Leu/Arg	Rv1846c	blaI	missense_variant	nonessential
lineage1	2104779	45	C/T	15	ggG/ggA	Gly/Gly	Rv1856c	.	synonymous_variant	nonessential
lineage1	2110365	822	A/C	274	acA/acC	Thr/Thr	Rv1862	adhA	synonymous_variant	nonessential
lineage1	2120796	635	T/A	212	tAa/tTa	Ter/Leuext*?	Rv1870c	.	stop_lost+splice_region_variant	nonessential
lineage1	2122625	527	A/G	176	gTc/gCc	Val/Ala	Rv1872c	lldD2	missense_variant	nonessential
lineage1	2128372	351	A/G	117	acA/acG	Thr/Thr	Rv1878	glnA3	synonymous_variant	nonessential
lineage1	2130529	.	A/G	.	./.	./.	.	.	intergenic_region	.
lineage1	2132062	268	C/G	90	Ggg/Cgg	Gly/Arg	Rv1881c	lppE	missense_variant	nonessential
lineage1	2138767	.	G/C	.	./.	./.	.	.	intergenic_region	.
lineage1	2145878	368	A/G	123	cTg/cCg	Leu/Pro	Rv1899c	lppD	missense_variant	nonessential
lineage1	2151678	718	G/T	240	Ccc/Acc	Pro/Thr	Rv1905c	aao	missense_variant	nonessential
lineage1	2177073	.	T/C	.	./.	./.	.	.	intergenic_region	.
lineage1	2177968	882	G/T	294	gcG/gcT	Ala/Ala	Rv1925	fadD31	synonymous_variant	nonessential
lineage1	2185358	831	G/A	277	acC/acT	Thr/Thr	Rv1934c	fadE17	synonymous_variant	nonessential
lineage1	2199416	.	A/G	.	./.	./.	.	.	intergenic_region	.
lineage1	2246960	129	G/C	43	gtG/gtC	Val/Val	Rv2001	.	synonymous_variant	nonessential
lineage1	2249035	386	A/G	129	aTg/aCg	Met/Thr	Rv2003c	.	missense_variant	nonessential
lineage1	2255942	3941	G/T	1314	cGg/cTg	Arg/Leu	Rv2006	otsB1	missense_variant	nonessential
lineage1	2282376	278	C/T	93	gCc/gTc	Ala/Val	Rv2036	.	missense_variant	nonessential
lineage1	2282377	279	C/T	93	gcC/gcT	Ala/Ala	Rv2036	.	synonymous_variant	nonessential
lineage1	2297766	9221	G/A	3074	gCc/gTc	Ala/Val	Rv2048c	pks12	missense_variant	nonessential
lineage1	2301089	5898	T/C	1966	ctA/ctG	Leu/Leu	Rv2048c	pks12	synonymous_variant	nonessential
lineage1	2309356	1400	G/A	467	aCt/aTt	Thr/Ile	Rv2051c	ppm1	missense_variant	nonessential
lineage1	2321358	302	G/C	101	cGc/cCc	Arg/Pro	Rv2063A	mazF7	missense_variant	nonessential
lineage1	2341030	160	G/A	54	Gcg/Acg	Ala/Thr	Rv2083	.	missense_variant	nonessential
lineage1	2348482	1110	G/T	370	gaG/gaT	Glu/Asp	Rv2090	.	missense_variant	nonessential
lineage1	2350186	1869	A/G	623	cgT/cgC	Arg/Arg	Rv2092c	helY	synonymous_variant	nonessential
lineage1	2374442	609	G/A	203	tcG/tcA	Ser/Ser	Rv2114	.	synonymous_variant	nonessential
lineage1	2376425	.	A/G	.	./.	./.	.	.	intergenic_region	.
lineage1	2379743	.	C/G	.	./.	./.	.	.	intergenic_region	.
lineage1	2390299	.	A/G	.	./.	./.	.	.	intergenic_region	.
lineage1	2397760	431	C/G	144	gCa/gGa	Ala/Gly	Rv2138	lppL	missense_variant	essential
lineage1	2400031	298	G/A	100	Cgc/Tgc	Arg/Cys	Rv2140c	TB18.6	missense_variant	nonessential
lineage1	2419142	1467	A/G	489	gtT/gtC	Val/Val	Rv2158c	murE	synonymous_variant	nonessential
lineage1	2425097	1991	A/C	664	gTc/gGc	Val/Gly	Rv2163c	pbpB	missense_variant	essential
lineage1	2437259	1351	G/T	451	Gca/Tca	Ala/Ser	Rv2174	mptA	missense_variant	essential
lineage1	2447539	.	A/G	.	./.	./.	.	.	intergenic_region	.
lineage1	2448288	129	G/A	43	tgG/tgA	Trp/*	Rv2187	fadD15	stop_gained	nonessential
lineage1	2449295	1136	G/A	379	gGg/gAg	Gly/Glu	Rv2187	fadD15	missense_variant	nonessential
lineage1	2450045	1106	G/A	369	aCg/aTg	Thr/Met	Rv2188c	pimB	missense_variant	essential
lineage1	2451081	70	C/G	24	Gag/Cag	Glu/Gln	Rv2188c	pimB	missense_variant	essential
lineage1	2470485	.	G/T	.	./.	./.	.	.	intergenic_region	.
lineage1	2472956	464	T/C	155	tTg/tCg	Leu/Ser	Rv2208	cobS	missense_variant	nonessential
lineage1	2495500	1524	T/C	508	ttA/ttG	Leu/Leu	Rv2224c	caeA	synonymous_variant	nonessential
lineage1	2500892	.	C/T	.	./.	./.	.	.	intergenic_region	.
lineage1	2501148	218	T/C	73	gTg/gCg	Val/Ala	Rv2227	.	missense_variant	nonessential
lineage1	2503549	1060	C/A	354	Gcg/Tcg	Ala/Ser	Rv2230c	.	missense_variant	nonessential
lineage1	2508395	759	G/A	253	ccG/ccA	Pro/Pro	Rv2235	.	synonymous_variant	essential
lineage1	2509181	195	C/G	65	gtG/gtC	Val/Val	Rv2236c	cobD	synonymous_variant	nonessential
lineage1	2511712	569	G/T	190	aCa/aAa	Thr/Lys	Rv2240c	.	missense_variant	nonessential
lineage1	2528931	45	G/A	15	aaC/aaT	Asn/Asn	Rv2254c	.	synonymous_variant	nonessential
lineage1	2530434	389	G/T	130	cCc/cAc	Pro/His	Rv2257c	.	missense_variant	nonessential
lineage1	2538793	94	G/A	32	Ggc/Agc	Gly/Ser	Rv2265	.	missense_variant	nonessential
lineage1	2544979	282	T/A	94	caT/caA	His/Gln	Rv2270	lppN	missense_variant	nonessential
lineage1	2553682	510	C/T	170	taC/taT	Tyr/Tyr	Rv2281	pitB	synonymous_variant	nonessential
lineage1	2569593	512	A/G	171	cAt/cGt	His/Arg	Rv2298	.	missense_variant	nonessential
lineage1	2573434	420	G/T	140	tgG/tgT	Trp/Cys	Rv2301	cut2	missense_variant	nonessential
lineage1	2574598	422	C/T	141	aGc/aAc	Ser/Asn	Rv2303c	.	missense_variant	nonessential
lineage1	2577246	.	A/G	.	./.	./.	Rv2306A	.	intragenic_variant	nonessential
lineage1	2581109	691	C/A	231	Cgg/Agg	Arg/Arg	Rv2308	.	synonymous_variant	nonessential
lineage1	2582324	.	G/A	.	./.	./.	.	.	intergenic_region	.
lineage1	2622508	1245	C/T	415	ttG/ttA	Leu/Leu	Rv2344c	dgt	synonymous_variant	nonessential
lineage1	2641840	191	A/G	64	cAc/cGc	His/Arg	Rv2359	zur	missense_variant	nonessential
lineage1	2643653	606	G/A	202	ggC/ggT	Gly/Gly	Rv2362c	recO	synonymous_variant	nonessential
lineage1	2652908	1080	C/G	360	gaG/gaC	Glu/Asp	Rv2373c	dnaJ2	missense_variant	essential
lineage1	2663210	3906	G/A	1302	gcC/gcT	Ala/Ala	Rv2380c	mbtE	synonymous_variant	nonessential
lineage1	2688225	216	G/C	72	atG/atC	Met/Ile	Rv2394	ggtB	missense_variant	nonessential
lineage1	2691713	1642	T/C	548	Tcg/Ccg	Ser/Pro	Rv2395	.	missense_variant	nonessential
lineage1	2696977	738	G/C	246	gcC/gcG	Ala/Ala	Rv2400c	subI	synonymous_variant	essential
lineage1	2704291	147	G/A	49	atC/atT	Ile/Ile	Rv2406c	.	synonymous_variant	nonessential
lineage1	2709795	171	A/G	57	gcT/gcC	Ala/Ala	Rv2411c	.	synonymous_variant	nonessential
lineage1	2726051	.	G/A	.	./.	./.	Rv2427A	oxyR	intragenic_variant	nonessential
lineage1	2727037	232	A/T	78	Atg/Ttg	Met/Leu	Rv2429	ahpD	missense_variant	nonessential
lineage1	2731741	1009	G/A	337	Ctg/Ttg	Leu/Leu	Rv2435c	.	synonymous_variant	nonessential
lineage1	2745739	.	G/A	.	./.	./.	.	.	intergenic_region	.
lineage1	2745839	300	G/A	100	gcC/gcT	Ala/Ala	Rv2446c	.	synonymous_variant	nonessential
lineage1	2755112	1593	G/A	531	atC/atT	Ile/Ile	Rv2455c	.	synonymous_variant	nonessential
lineage1	2759534	.	C/G	.	./.	./.	.	.	intergenic_region	.
lineage1	2764206	1086	A/G	362	gaT/gaC	Asp/Asp	Rv2462c	tig	synonymous_variant	nonessential
lineage1	2764939	353	G/A	118	cCc/cTc	Pro/Leu	Rv2462c	tig	missense_variant	nonessential
lineage1	2773955	392	G/C	131	aGt/aCt	Ser/Thr	Rv2471	aglA	missense_variant	nonessential
lineage1	2790458	565	A/C	189	Tgt/Ggt	Cys/Gly	Rv2483c	plsC	missense_variant	nonessential
lineage1	2791257	1238	A/T	413	aTt/aAt	Ile/Asn	Rv2484c	.	missense_variant	nonessential
lineage1	2791475	1020	A/G	340	gcT/gcC	Ala/Ala	Rv2484c	.	synonymous_variant	nonessential
lineage1	2809895	45	G/A	15	ctC/ctT	Leu/Leu	Rv2495c	bkdC	synonymous_variant	nonessential
lineage1	2817158	1317	C/A	439	atG/atT	Met/Ile	Rv2502c	accD1	missense_variant	nonessential
lineage1	2824432	162	G/A	54	acC/acT	Thr/Thr	Rv2508c	.	synonymous_variant	nonessential
lineage1	2828104	.	C/T	.	./.	./.	.	.	intergenic_region	.
lineage1	2858669	56	G/T	19	gCc/gAc	Ala/Asp	Rv2533c	nusB	missense_variant	essential
lineage1	2870386	.	C/T	.	./.	./.	.	.	intergenic_region	.
lineage1	2878980	950	C/T	317	gGc/gAc	Gly/Asp	Rv2559c	.	missense_variant	nonessential
lineage1	2894594	83	G/A	28	gGc/gAc	Gly/Asp	Rv2570	.	missense_variant	nonessential
lineage1	2894642	131	A/G	44	gAa/gGa	Glu/Gly	Rv2570	.	missense_variant	nonessential
lineage1	2897528	276	G/A	92	gcC/gcT	Ala/Ala	Rv2572c	aspS	synonymous_variant	nonessential
lineage1	2897871	.	A/G	.	./.	./.	.	.	intergenic_region	.
lineage1	2925683	192	G/A	64	ctG/ctA	Leu/Leu	Rv2595	vapB40	synonymous_variant	nonessential
lineage1	2926882	528	C/T	176	cgC/cgT	Arg/Arg	Rv2597	.	synonymous_variant	nonessential
lineage1	2927511	35	G/T	12	aGc/aTc	Ser/Ile	Rv2599	.	missense_variant	nonessential
lineage1	2940608	5	C/T	2	aGc/aAc	Ser/Asn	Rv2612c	pgsA1	missense_variant	essential
lineage1	2948650	15	T/C	5	cgT/cgC	Arg/Arg	Rv2622	.	synonymous_variant	nonessential
lineage1	2985216	484	G/A	162	Gag/Aag	Glu/Lys	Rv2668	.	missense_variant	nonessential
lineage1	2987918	237	G/A	79	cgG/cgA	Arg/Arg	Rv2672	.	synonymous_variant	nonessential
lineage1	2992564	65	G/A	22	tCg/tTg	Ser/Leu	Rv2676c	.	missense_variant	nonessential
lineage1	2993523	470	T/C	157	cAa/cGa	Gln/Arg	Rv2677c	hemY	missense_variant	nonessential
lineage1	3000362	251	T/C	84	tTa/tCa	Leu/Ser	Rv2683	.	missense_variant	nonessential
lineage1	3015379	177	G/A	59	ccG/ccA	Pro/Pro	Rv2700	.	synonymous_variant	essential
lineage1	3025431	.	C/T	.	./.	./.	.	.	intergenic_region	.
lineage1	3027606	542	C/G	181	tCg/tGg	Ser/Trp	Rv2714	.	missense_variant	nonessential
lineage1	3031285	253	A/T	85	Ttg/Atg	Leu/Met	Rv2719c	.	missense_variant	nonessential
lineage1	3069805	279	G/C	93	gtC/gtG	Val/Val	Rv2756c	hsdM	synonymous_variant	nonessential
lineage1	3088625	360	A/G	120	gtT/gtC	Val/Val	Rv2781c	.	synonymous_variant	nonessential
lineage1	3097349	391	C/T	131	Cag/Tag	Gln/*	Rv2788	sirR	stop_gained	nonessential
lineage1	3105144	476	C/A	159	tGc/tTc	Cys/Phe	Rv2796c	lppV	missense_variant	nonessential
lineage1	3114814	.	G/A	.	./.	./.	.	.	intergenic_region	.
lineage1	3132956	584	G/T	195	gCg/gAg	Ala/Glu	Rv2825c	.	missense_variant	nonessential
lineage1	3132966	574	T/G	192	Acg/Ccg	Thr/Pro	Rv2825c	.	missense_variant	nonessential
lineage1	3132975	565	C/G	189	Gtg/Ctg	Val/Leu	Rv2825c	.	missense_variant	nonessential
lineage1	3135852	482	G/T	161	gCg/gAg	Ala/Glu	Rv2828c	.	missense_variant	essential
lineage1	3137681	411	G/A	137	gtG/gtA	Val/Val	Rv2831	echA16	synonymous_variant	nonessential
lineage1	3188428	444	C/T	148	ccG/ccA	Pro/Pro	Rv2877c	merT	synonymous_variant	nonessential
lineage1	3188769	103	A/G	35	Tat/Cat	Tyr/His	Rv2877c	merT	missense_variant	nonessential
lineage1	3190342	.	G/A	.	./.	./.	.	.	intergenic_region	.
lineage1	3197917	369	G/A	123	ggC/ggT	Gly/Gly	Rv2888c	amiC	synonymous_variant	nonessential
lineage1	3200304	39	A/G	13	gtA/gtG	Val/Val	Rv2891	.	synonymous_variant	nonessential
lineage1	3202629	210	C/T	70	caC/caT	His/His	Rv2893	.	synonymous_variant	nonessential
lineage1	3214481	.	G/T	.	./.	./.	.	.	intergenic_region	.
lineage1	3233605	535	G/A	179	Ctg/Ttg	Leu/Leu	Rv2921c	ftsY	synonymous_variant	nonessential
lineage1	3241244	716	G/A	239	aCt/aTt	Thr/Ile	Rv2927c	.	missense_variant	essential
lineage1	3244414	718	A/G	240	Atg/Gtg	Met/Val	Rv2930	fadD26	missense_variant	nonessential
lineage1	3247089	1645	G/A	549	Ggc/Agc	Gly/Ser	Rv2931	ppsA	missense_variant	nonessential
lineage1	3254758	3687	A/C	1229	ccA/ccC	Pro/Pro	Rv2932	ppsB	synonymous_variant	nonessential
lineage1	3254880	3809	G/T	1270	cGg/cTg	Arg/Leu	Rv2932	ppsB	missense_variant	nonessential
lineage1	3271037	3301	A/G	1101	Aac/Gac	Asn/Asp	Rv2935	ppsE	missense_variant	nonessential
lineage1	3273138	925	C/G	309	Cac/Gac	His/Asp	Rv2936	drrA	missense_variant	nonessential
lineage1	3274545	474	G/A	158	ctG/ctA	Leu/Leu	Rv2938	drrC	synonymous_variant	nonessential
lineage1	3280132	2584	G/A	862	Cgg/Tgg	Arg/Trp	Rv2940c	mas	missense_variant	nonessential
lineage1	3296721	1120	C/G	374	Ggt/Cgt	Gly/Arg	Rv2947c	pks15	missense_variant	nonessential
lineage1	3299413	542	G/A	181	gCc/gTc	Ala/Val	Rv2948c	fadD22	missense_variant	nonessential
lineage1	3302683	.	C/T	.	./.	./.	.	.	intergenic_region	.
lineage1	3306594	.	T/G	.	./.	./.	.	.	intergenic_region	.
lineage1	3326150	50	A/G	17	gAc/gGc	Asp/Gly	Rv2971	.	missense_variant	essential
lineage1	3328495	1452	G/C	484	cgC/cgG	Arg/Arg	Rv2973c	recG	synonymous_variant	nonessential
lineage1	3351472	204	G/A	68	tgG/tgA	Trp/*	Rv2994	.	stop_gained	nonessential
lineage1	3365841	610	G/A	204	Ccc/Tcc	Pro/Ser	Rv3007c	.	missense_variant	nonessential
lineage1	3369869	.	G/T	.	./.	./.	.	.	intergenic_region	.
lineage1	3371260	175	T/C	59	Atc/Gtc	Ile/Val	Rv3011c	gatA	missense_variant	essential
lineage1	3401850	69	G/A	23	gaC/gaT	Asp/Asp	Rv3041c	.	synonymous_variant	nonessential
lineage1	3406798	514	G/A	172	Gcc/Acc	Ala/Thr	Rv3045	adhC	missense_variant	nonessential
lineage1	3407028	744	C/T	248	aaC/aaT	Asn/Asn	Rv3045	adhC	synonymous_variant	nonessential
lineage1	3415332	.	A/G	.	./.	./.	.	.	intergenic_region	.
lineage1	3424462	966	C/T	322	ctG/ctA	Leu/Leu	Rv3061c	fadE22	synonymous_variant	nonessential
lineage1	3427632	390	C/T	130	gcC/gcT	Ala/Ala	Rv3063	cstA	synonymous_variant	nonessential
lineage1	3431407	.	G/T	.	./.	./.	.	.	intergenic_region	.
lineage1	3460765	1650	G/C	550	ccG/ccC	Pro/Pro	Rv3091	.	synonymous_variant	nonessential
lineage1	3464629	83	A/G	28	gAa/gGa	Glu/Gly	Rv3096	.	missense_variant	nonessential
lineage1	3474597	591	C/A	197	gtC/gtA	Val/Val	Rv3106	fprA	synonymous_variant	nonessential
lineage1	3475159	1153	A/G	385	Aat/Gat	Asn/Asp	Rv3106	fprA	missense_variant	nonessential
lineage1	3497586	1680	C/G	560	gcG/gcC	Ala/Ala	Rv3132c	devS	synonymous_variant	essential
lineage1	3498418	848	A/G	283	aTt/aCt	Ile/Thr	Rv3132c	devS	missense_variant	essential
lineage1	3505005	811	A/C	271	Acc/Ccc	Thr/Pro	Rv3138	pflA	missense_variant	nonessential
lineage1	3509091	.	G/C	.	./.	./.	.	.	intergenic_region	.
lineage1	3521044	538	A/G	180	Acg/Gcg	Thr/Ala	Rv3153	nuoI	missense_variant	nonessential
lineage1	3526986	1197	A/G	399	gcA/gcG	Ala/Ala	Rv3158	nuoN	synonymous_variant	nonessential
lineage1	3533759	147	G/A	49	ccC/ccT	Pro/Pro	Rv3164c	moxR3	synonymous_variant	nonessential
lineage1	3536008	50	G/T	17	cCg/cAg	Pro/Gln	Rv3167c	.	missense_variant	nonessential
lineage1	3555699	989	A/G	330	gTg/gCg	Val/Ala	Rv3190c	.	missense_variant	nonessential
lineage1	3560645	2528	C/T	843	cGg/cAg	Arg/Gln	Rv3193c	.	missense_variant	nonessential
lineage1	3577958	2243	A/G	748	gTt/gCt	Val/Ala	Rv3202c	.	missense_variant	nonessential
lineage1	3597682	85	C/T	29	Gtc/Atc	Val/Ile	Rv3221c	TB7.3	missense_variant	nonessential
lineage1	3624486	425	T/C	142	gAt/gGt	Asp/Gly	Rv3244c	lpqB	missense_variant	essential
lineage1	3658266	373	C/G	125	Ggt/Cgt	Gly/Arg	Rv3275c	purE	missense_variant	essential
lineage1	3661802	211	C/T	71	Ggc/Agc	Gly/Ser	Rv3279c	birA	missense_variant	nonessential
lineage1	3670118	294	G/T	98	ggC/ggA	Gly/Gly	Rv3289c	.	synonymous_variant	nonessential
lineage1	3671532	263	G/C	88	gCc/gGc	Ala/Gly	Rv3290c	lat	missense_variant	nonessential
lineage1	3671843	.	A/C	.	./.	./.	.	.	intergenic_region	.
lineage1	3672105	193	G/C	65	Cat/Gat	His/Asp	Rv3291c	lrpA	missense_variant	nonessential
lineage1	3678091	1317	G/A	439	ccG/ccA	Pro/Pro	Rv3296	lhr	synonymous_variant	nonessential
lineage1	3679949	3175	A/G	1059	Aaa/Gaa	Lys/Glu	Rv3296	lhr	missense_variant	nonessential
lineage1	3683237	2727	G/T	909	gcC/gcA	Ala/Ala	Rv3299c	atsB	synonymous_variant	nonessential
lineage1	3683715	2249	T/G	750	cAg/cCg	Gln/Pro	Rv3299c	atsB	missense_variant	nonessential
lineage1	3687372	206	A/G	69	tTg/tCg	Leu/Ser	Rv3301c	phoY1	missense_variant	nonessential
lineage1	3696181	1318	A/G	440	Agc/Ggc	Ser/Gly	Rv3308	pmmB	missense_variant	nonessential
lineage1	3697708	511	A/G	171	Acg/Gcg	Thr/Ala	Rv3310	sapM	missense_variant	nonessential
lineage1	3704261	160	C/A	54	Cta/Ata	Leu/Ile	Rv3316	sdhC	missense_variant	nonessential
lineage1	3770325	325	C/T	109	Gcg/Acg	Ala/Thr	Rv3356c	folD	missense_variant	essential
lineage1	3771628	285	A/C	95	atA/atC	Ile/Ile	Rv3359	.	synonymous_variant	nonessential
lineage1	3772616	.	G/A	.	./.	./.	.	.	intergenic_region	.
lineage1	3774506	369	G/A	123	ggC/ggT	Gly/Gly	Rv3364c	.	synonymous_variant	nonessential
lineage1	3785946	1015	A/G	339	Agg/Ggg	Arg/Gly	Rv3371	.	missense_variant	nonessential
lineage1	3786033	1102	A/G	368	Atc/Gtc	Ile/Val	Rv3371	.	missense_variant	nonessential
lineage1	3788365	640	T/G	214	Tga/Gga	Ter/Glyext*?	Rv3373	echA18	stop_lost+splice_region_variant	nonessential
lineage1	3793634	1234	A/G	412	Tgc/Cgc	Cys/Arg	Rv3379c	dxs2	missense_variant	nonessential
lineage1	3808103	335	T/C	112	aAt/aGt	Asn/Ser	Rv3392c	cmaA1	missense_variant	nonessential
lineage1	3811629	8	G/A	3	gCg/gTg	Ala/Val	Rv3395c	.	missense_variant	nonessential
lineage1	3830566	954	G/A	318	tcC/tcT	Ser/Ser	Rv3411c	guaB2	synonymous_variant	essential
lineage1	3851084	671	A/G	224	aTc/aCc	Ile/Thr	Rv3432c	gadB	missense_variant	nonessential
lineage1	3854899	.	T/C	.	./.	./.	.	.	intergenic_region	.
lineage1	3864041	491	G/A	164	gCg/gTg	Ala/Val	Rv3446c	.	missense_variant	nonessential
lineage1	3868738	387	C/A	129	atC/atA	Ile/Ile	Rv3448	eccD4	synonymous_variant	nonessential
lineage1	3876953	480	G/A	160	gtC/gtT	Val/Val	Rv3456c	rplQ	synonymous_variant	nonessential
lineage1	3883467	.	A/G	.	./.	./.	.	.	intergenic_region	.
lineage1	3898869	3050	C/A	1017	aCc/aAc	Thr/Asn	Rv3479	.	missense_variant	nonessential
lineage1	3899654	749	C/A	250	cGc/cTc	Arg/Leu	Rv3480c	.	missense_variant	nonessential
lineage1	3913737	798	G/A	266	gcC/gcT	Ala/Ala	Rv3495c	lprN	synonymous_variant	nonessential
lineage1	3920109	753	G/T	251	atC/atA	Ile/Ile	Rv3501c	yrbE4A	synonymous_variant	nonessential
lineage1	3921094	947	C/T	316	cGt/cAt	Arg/His	Rv3502c	hsd4A	missense_variant	nonessential
lineage1	3922836	366	T/C	122	gaT/gaC	Asp/Asp	Rv3504	fadE26	synonymous_variant	nonessential
lineage1	3958007	487	C/T	163	Cac/Tac	His/Tyr	Rv3521	.	missense_variant	nonessential
lineage1	3974142	359	G/A	120	cCg/cTg	Pro/Leu	Rv3535c	hsaG	missense_variant	nonessential
lineage1	3984926	520	G/A	174	Ctg/Ttg	Leu/Leu	Rv3545c	cyp125	synonymous_variant	nonessential
lineage1	3989914	19	G/T	7	Gct/Tct	Ala/Ser	Rv3551	.	missense_variant	nonessential
lineage1	3994898	802	A/G	268	Tgg/Cgg	Trp/Arg	Rv3555c	.	missense_variant	nonessential
lineage1	4003645	485	C/T	162	gCg/gTg	Ala/Val	Rv3562	fadE31	missense_variant	nonessential
lineage1	4012219	52	T/C	18	Aat/Gat	Asn/Asp	Rv3570c	hsaA	missense_variant	nonessential
lineage1	4013076	660	G/A	220	ggG/ggA	Gly/Gly	Rv3571	kshB	synonymous_variant	nonessential
lineage1	4014431	1782	C/T	594	ccG/ccA	Pro/Pro	Rv3573c	fadE34	synonymous_variant	nonessential
lineage1	4019103	.	G/T	.	./.	./.	.	.	intergenic_region	.
lineage1	4022652	1152	G/A	384	agC/agT	Ser/Ser	Rv3580c	cysS1	synonymous_variant	essential
lineage1	4026800	357	G/C	119	gcG/gcC	Ala/Ala	Rv3585	radA	synonymous_variant	nonessential
lineage1	4040517	188	A/G	63	gTc/gCc	Val/Ala	Rv3596c	clpC1	missense_variant	essential
lineage1	4054637	60	A/G	20	ggT/ggC	Gly/Gly	Rv3614c	espD	synonymous_variant	nonessential
lineage1	4067152	134	G/A	45	gCg/gTg	Ala/Val	Rv3627c	.	missense_variant	essential
lineage1	4069797	623	C/T	208	tCg/tTg	Ser/Leu	Rv3630	.	missense_variant	nonessential
lineage1	4081987	735	G/C	245	gcC/gcG	Ala/Ala	Rv3644c	.	synonymous_variant	nonessential
lineage1	4081996	726	G/C	242	ccC/ccG	Pro/Pro	Rv3644c	.	synonymous_variant	nonessential
lineage1	4083360	554	T/G	185	aTc/aGc	Ile/Ser	Rv3645	.	missense_variant	nonessential
lineage1	4085200	2058	G/C	686	gaC/gaG	Asp/Glu	Rv3646c	topA	missense_variant	essential
lineage1	4096190	750	G/A	250	gcC/gcT	Ala/Ala	Rv3658c	.	synonymous_variant	essential
lineage1	4101018	.	C/T	.	./.	./.	.	.	intergenic_region	.
lineage1	4105757	1328	C/T	443	cGg/cAg	Arg/Gln	Rv3666c	dppA	missense_variant	essential
lineage1	4106154	931	C/T	311	Gag/Aag	Glu/Lys	Rv3666c	dppA	missense_variant	essential
lineage1	4115029	129	G/A	43	gaC/gaT	Asp/Asp	Rv3673c	.	synonymous_variant	nonessential
lineage1	4116682	205	T/C	69	Tta/Cta	Leu/Leu	Rv3676	crp	synonymous_variant	nonessential
lineage1	4126087	649	T/G	217	Tcc/Gcc	Ser/Ala	Rv3684	.	missense_variant	nonessential
lineage1	4133907	392	G/A	131	cGc/cAc	Arg/His	Rv3692	moxR2	missense_variant	nonessential
lineage1	4137190	.	T/C	.	./.	./.	.	.	intergenic_region	.
lineage1	4138377	1379	A/G	460	gTg/gCg	Val/Ala	Rv3696c	glpK	missense_variant	nonessential
lineage1	4142689	646	G/A	216	Gag/Aag	Glu/Lys	Rv3699	.	missense_variant	nonessential
lineage1	4155266	1527	C/G	509	ggC/ggG	Gly/Gly	Rv3710	leuA	synonymous_variant	essential
lineage1	4156239	491	A/G	164	gTc/gCc	Val/Ala	Rv3711c	dnaQ	missense_variant	nonessential
lineage1	4158361	135	A/G	45	ccA/ccG	Pro/Pro	Rv3713	cobQ2	synonymous_variant	essential
lineage1	4163558	1253	G/C	418	aGt/aCt	Ser/Thr	Rv3719	.	missense_variant	nonessential
lineage1	4169719	.	C/T	.	./.	./.	.	.	intergenic_region	.
lineage1	4197189	.	A/G	.	./.	./.	.	.	intergenic_region	.
lineage1	4200220	2	A/G	1	aTg/aCg	Met/?	Rv3753c	.	start_lost	nonessential
lineage1	4201105	685	G/A	229	Gac/Aac	Asp/Asn	Rv3754	tyrA	missense_variant	nonessential
lineage1	4202383	231	A/C	77	gtT/gtG	Val/Val	Rv3756c	proZ	synonymous_variant	nonessential
lineage1	4210876	134	T/C	45	cAc/cGc	His/Arg	Rv3764c	tcrY	missense_variant	nonessential
lineage1	4216255	.	C/G	.	./.	./.	.	.	intergenic_region	.
lineage1	4232327	1008	A/G	336	cgA/cgG	Arg/Arg	Rv3785	.	synonymous_variant	nonessential
lineage1	4261499	1568	G/A	523	gCg/gTg	Ala/Val	Rv3801c	fadD32	missense_variant	essential
lineage1	4263279	.	A/G	.	./.	./.	.	.	intergenic_region	.
lineage1	4269387	447	T/G	149	gaA/gaC	Glu/Asp	Rv3806c	ubiA	missense_variant	essential
lineage1	4269606	228	A/G	76	cgT/cgC	Arg/Arg	Rv3806c	ubiA	synonymous_variant	essential
lineage1	4275935	1138	A/G	380	Atg/Gtg	Met/Val	Rv3811	csp	missense_variant	nonessential
lineage1	4276306	1509	C/T	503	ggC/ggT	Gly/Gly	Rv3811	csp	synonymous_variant	nonessential
lineage1	4280441	348	C/A	116	ccG/ccT	Pro/Pro	Rv3815c	.	synonymous_variant	nonessential
lineage1	4281143	429	C/G	143	gtG/gtC	Val/Val	Rv3816c	.	synonymous_variant	nonessential
lineage1	4281272	300	G/A	100	taC/taT	Tyr/Tyr	Rv3816c	.	synonymous_variant	nonessential
lineage1	4289953	1577	A/G	526	gTg/gCg	Val/Ala	Rv3823c	mmpL8	missense_variant	nonessential
lineage1	4290564	966	G/T	322	gcC/gcA	Ala/Ala	Rv3823c	mmpL8	synonymous_variant	nonessential
lineage1	4296381	3225	G/T	1075	acC/acA	Thr/Thr	Rv3825c	pks2	synonymous_variant	nonessential
lineage1	4306339	473	G/T	158	gCg/gAg	Ala/Glu	Rv3832c	.	missense_variant	nonessential
lineage1	4307344	478	C/G	160	Ctg/Gtg	Leu/Val	Rv3833	.	missense_variant	nonessential
lineage1	4314843	720	G/A	240	gaC/gaT	Asp/Asp	Rv3842c	glpQ1	synonymous_variant	nonessential
lineage1	4316566	31	C/G	11	Ggc/Cgc	Gly/Arg	Rv3843c	.	missense_variant	nonessential
lineage1	4334425	1657	G/C	553	Cag/Gag	Gln/Glu	Rv3859c	gltB	missense_variant	essential
lineage1	4336597	.	C/A	.	./.	./.	.	.	intergenic_region	.
lineage1	4357946	1837	C/T	613	Ggc/Agc	Gly/Ser	Rv3879c	espK	missense_variant	nonessential
lineage1	4390380	53	A/G	18	gTg/gCg	Val/Ala	Rv3903c	.	missense_variant	nonessential
lineage1	4394210	19	G/C	7	Ggc/Cgc	Gly/Arg	Rv3909	.	missense_variant	nonessential
lineage1	4395387	1196	A/G	399	aAc/aGc	Asn/Ser	Rv3909	.	missense_variant	nonessential
lineage1	4398732	2136	G/A	712	ctG/ctA	Leu/Leu	Rv3910	.	synonymous_variant	nonessential
lineage1	4401400	531	A/G	177	ccA/ccG	Pro/Pro	Rv3912	.	synonymous_variant	nonessential
lineage1	4410386	30	G/T	10	cgC/cgA	Arg/Arg	Rv3922c	.	synonymous_variant	nonessential
lineage1	4411016	.	G/A	.	./.	./.	.	.	intergenic_region	.

## Sheet: lineage1.1
Lineage	Coordinate_NC_000962.3	Gene_coordinate	Allele_change	Codon_number	Codon_change	Amino_acid_change	Locus_Id	Gene_name	Mutation_type	Essential	Diagnostic_snp
lineage1.1	117295	7295	G/A	2432	aGc/aAc	Ser/Asn	Rv0101	nrp	missense_variant	nonessential
lineage1.1	281208	1407	C/T	469	ccG/ccA	Pro/Pro	Rv0235c	.	synonymous_variant	nonessential
lineage1.1	423334	883	G/A	295	Gac/Aac	Asp/Asn	Rv0352	dnaJ1	missense_variant	essential
lineage1.1	705570	340	C/T	114	Gtt/Att	Val/Ile	Rv0610c	.	missense_variant	nonessential
lineage1.1	745876	3158	C/G	1053	gCc/gGc	Ala/Gly	Rv0648	.	missense_variant	nonessential
lineage1.1	1545119	295	C/T	99	Cct/Tct	Pro/Ser	Rv1372	.	missense_variant	nonessential
lineage1.1	1814135	965	A/G	322	gAa/gGa	Glu/Gly	Rv1614	lgt	missense_variant	essential
lineage1.1	1839306	139	A/G	47	Atc/Gtc	Ile/Val	Rv1634	.	missense_variant	nonessential
lineage1.1	1854045	440	A/G	147	tAc/tGc	Tyr/Cys	Rv1644	tsnR	missense_variant	nonessential
lineage1.1	1943723	148	C/T	50	Ctg/Ttg	Leu/Leu	Rv1716	.	synonymous_variant	nonessential
lineage1.1	2083610	1027	G/C	343	Ctc/Gtc	Leu/Val	Rv1836c	.	missense_variant	nonessential
lineage1.1	2120953	478	C/G	160	Gag/Cag	Glu/Gln	Rv1870c	.	missense_variant	nonessential
lineage1.1	2705561	.	A/G	.	./.	./.	.	.	intergenic_region	.
lineage1.1	2989683	393	C/T	131	gcC/gcT	Ala/Ala	Rv2673	aftC	synonymous_variant	essential
lineage1.1	3064632	1560	G/A	520	gcC/gcT	Ala/Ala	Rv2752c	.	synonymous_variant	nonessential
lineage1.1	3393361	.	C/G	.	./.	./.	.	.	intergenic_region	.
lineage1.1	3815268	839	G/A	280	tCg/tTg	Ser/Leu	Rv3398c	idsA1	missense_variant	essential
lineage1.1	3961802	523	A/G	175	Tag/Cag	Ter/Glnext*?	Rv3525c	.	stop_lost+splice_region_variant	nonessential
lineage1.1	4024967	73	C/G	25	Gtg/Ctg	Val/Leu	Rv3582c	ispD	missense_variant	essential
lineage1.1	4054364	333	C/T	111	ctG/ctA	Leu/Leu	Rv3614c	espD	synonymous_variant	nonessential
lineage1.1	4286156	184	T/C	62	Ttg/Ctg	Leu/Leu	Rv3821	.	synonymous_variant	nonessential
lineage1.1	4323302	.	T/C	.	./.	./.	.	.	intergenic_region	.
lineage1.1	4404247	1056	G/A	352	ctG/ctA	Leu/Leu	Rv3915	cwlM	synonymous_variant	essential

## Sheet: lineage1.1.1
Lineage	Coordinate_NC_000962.3	Gene_coordinate	Allele_change	Codon_number	Codon_change	Amino_acid_change	Locus_Id	Gene_name	Mutation_type	Essential	Diagnostic_snp
lineage1.1.1	55069	1407	G/C	469	ttG/ttC	Leu/Phe	Rv0050	ponA1	missense_variant	nonessential
lineage1.1.1	192924	212	C/A	71	cGg/cTg	Arg/Leu	Rv0162c	adhE1	missense_variant	nonessential
lineage1.1.1	278189	291	T/C	97	gaT/gaC	Asp/Asp	Rv0232	.	synonymous_variant	nonessential
lineage1.1.1	289300	197	C/T	66	tCc/tTc	Ser/Phe	Rv0239	vapB24	missense_variant	nonessential
lineage1.1.1	313425	744	G/T	248	atC/atA	Ile/Ile	Rv0261c	narK3	synonymous_variant	nonessential
lineage1.1.1	529363	756	C/T	252	gtC/gtT	Val/Val	Rv0440	groEL2	synonymous_variant	essential
lineage1.1.1	870112	105	C/T	35	gcC/gcT	Ala/Ala	Rv0777	purB	synonymous_variant	nonessential
lineage1.1.1	972653	1054	G/A	352	Ccg/Tcg	Pro/Ser	Rv0874c	.	missense_variant	nonessential
lineage1.1.1	1016131	734	C/A	245	cCg/cAg	Pro/Gln	Rv0911	.	missense_variant	nonessential
lineage1.1.1	1023884	.	C/T	.	./.	./.	.	.	intergenic_region	.
lineage1.1.1	1131565	.	C/T	.	./.	./.	.	.	intergenic_region	.
lineage1.1.1	1261056	291	C/T	97	ggG/ggA	Gly/Gly	Rv1133c	metE	synonymous_variant	essential
lineage1.1.1	1399129	112	C/T	38	Gcc/Acc	Ala/Thr	Rv1251c	.	missense_variant	nonessential
lineage1.1.1	1412686	793	G/A	265	Gac/Aac	Asp/Asn	Rv1264	.	missense_variant	nonessential
lineage1.1.1	1550719	499	C/T	167	Gag/Aag	Glu/Lys	Rv1377c	.	missense_variant	nonessential
lineage1.1.1	1769780	1822	C/T	608	Gac/Aac	Asp/Asn	Rv1564c	treX	missense_variant	nonessential
lineage1.1.1	1924765	937	T/C	313	Tta/Cta	Leu/Leu	Rv1699	pyrG	synonymous_variant	essential
lineage1.1.1	2063106	1623	C/T	541	ctG/ctA	Leu/Leu	Rv1819c	bacA	synonymous_variant	nonessential
lineage1.1.1	2078024	2148	G/A	716	ccG/ccA	Pro/Pro	Rv1832	gcvB	synonymous_variant	essential
lineage1.1.1	2118897	1551	C/T	517	gcC/gcT	Ala/Ala	Rv1868	.	synonymous_variant	nonessential
lineage1.1.1	2379732	.	A/G	.	./.	./.	.	.	intergenic_region	.
lineage1.1.1	2468471	241	G/T	81	Gta/Tta	Val/Leu	Rv2203	.	missense_variant	nonessential
lineage1.1.1	2677910	182	G/A	61	gGa/gAa	Gly/Glu	Rv2385	mbtJ	missense_variant	nonessential
lineage1.1.1	2772960	76	G/A	26	Ctg/Ttg	Leu/Leu	Rv2469c	.	synonymous_variant	nonessential
lineage1.1.1	2907840	2359	T/G	787	Acc/Ccc	Thr/Pro	Rv2583c	relA	missense_variant	nonessential
lineage1.1.1	3021283	711	G/A	237	cgG/cgA	Arg/Arg	Rv2707	.	synonymous_variant	nonessential
lineage1.1.1	3220545	1154	C/T	385	tGg/tAg	Trp/*	Rv2913c	.	stop_gained	nonessential
lineage1.1.1	3221093	606	C/T	202	gaG/gaA	Glu/Glu	Rv2913c	.	synonymous_variant	nonessential
lineage1.1.1	3330725	637	C/T	213	Gcc/Acc	Ala/Thr	Rv2974c	.	missense_variant	nonessential
lineage1.1.1	3330952	410	T/G	137	cAg/cCg	Gln/Pro	Rv2974c	.	missense_variant	nonessential
lineage1.1.1	3629776	612	A/G	204	cgT/cgC	Arg/Arg	Rv3249c	.	synonymous_variant	nonessential
lineage1.1.1	3657710	380	C/G	127	gGg/gCg	Gly/Ala	Rv3274c	fadE25	missense_variant	nonessential
lineage1.1.1	3683282	2682	C/T	894	gaG/gaA	Glu/Glu	Rv3299c	atsB	synonymous_variant	nonessential
lineage1.1.1	3774077	79	T/A	27	Acc/Tcc	Thr/Ser	Rv3362c	.	missense_variant	nonessential
lineage1.1.1	3813364	715	C/T	239	Gcg/Acg	Ala/Thr	Rv3396c	guaA	missense_variant	essential
lineage1.1.1	3883444	.	T/G	.	./.	./.	.	.	intergenic_region	.
lineage1.1.1	4182492	735	G/A	245	gcG/gcA	Ala/Ala	Rv3731	ligC	synonymous_variant	nonessential
lineage1.1.1	4218940	92	G/T	31	gGg/gTg	Gly/Val	Rv3774	echA21	missense_variant	nonessential
lineage1.1.1	4314216	39	G/A	13	gcG/gcA	Ala/Ala	Rv3841	bfrB	synonymous_variant	nonessential

## Sheet: lineage1.1.1.1
Lineage	Coordinate_NC_000962.3	Gene_coordinate	Allele_change	Codon_number	Codon_change	Amino_acid_change	Locus_Id	Gene_name	Mutation_type	Essential	Diagnostic_snp
lineage1.1.1.1	10986	.	G/A	.	./.	./.	.	.	intergenic_region	.
lineage1.1.1.1	15787	1684	C/G	562	Gtc/Ctc	Val/Leu	Rv0014c	pknB	missense_variant	essential
lineage1.1.1.1	15900	1571	G/A	524	tCg/tTg	Ser/Leu	Rv0014c	pknB	missense_variant	essential
lineage1.1.1.1	471469	1171	C/T	391	Ggg/Agg	Gly/Arg	Rv0392c	ndhA	missense_variant	nonessential
lineage1.1.1.1	477214	107	G/T	36	cCg/cAg	Pro/Gln	Rv0398c	.	missense_variant	nonessential
lineage1.1.1.1	634586	919	C/T	307	Gga/Aga	Gly/Arg	Rv0542c	menE	missense_variant	essential
lineage1.1.1.1	728897	382	C/T	128	Gcc/Acc	Ala/Thr	Rv0632c	echA3	missense_variant	nonessential
lineage1.1.1.1	842050	18	C/T	6	ggC/ggT	Gly/Gly	Rv0750	.	synonymous_variant	nonessential
lineage1.1.1.1	851797	190	C/A	64	Cgg/Agg	Arg/Arg	Rv0757	phoP	synonymous_variant	nonessential
lineage1.1.1.1	992206	391	C/T	131	Gta/Ata	Val/Ile	Rv0890c	.	missense_variant	nonessential
lineage1.1.1.1	1111469	1201	C/T	401	Ctg/Ttg	Leu/Leu	Rv0994	moeA1	synonymous_variant	nonessential
lineage1.1.1.1	1182192	1509	G/A	503	tgG/tgA	Trp/*	Rv1058	fadD14	stop_gained	nonessential
lineage1.1.1.1	1369927	369	C/T	123	gaG/gaA	Glu/Glu	Rv1226c	.	synonymous_variant	nonessential
lineage1.1.1.1	1517912	422	C/T	141	tCt/tTt	Ser/Phe	Rv1350	fabG2	missense_variant	essential
lineage1.1.1.1	1635527	499	G/A	167	Ggc/Agc	Gly/Ser	Rv1451	.	missense_variant	nonessential
lineage1.1.1.1	1750465	2772	T/C	924	ctT/ctC	Leu/Leu	Rv1547	dnaE1	synonymous_variant	essential
lineage1.1.1.1	1894765	.	G/A	.	./.	./.	Rv1667c	.	intragenic_variant	nonessential
lineage1.1.1.1	1957607	.	C/T	.	./.	./.	.	.	intergenic_region	.
lineage1.1.1.1	1980325	705	G/A	253	tgG/tgA	Trp/*	Rv1751	.	stop_gained	nonessential
lineage1.1.1.1	2311357	1161	G/A	387	ggC/ggT	Gly/Gly	Rv2052c	.	synonymous_variant	nonessential
lineage1.1.1.1	2412584	768	G/A	256	gcC/gcT	Ala/Ala	Rv2153c	murG	synonymous_variant	essential
lineage1.1.1.1	2422687	451	C/G	151	Gtc/Ctc	Val/Leu	Rv2161c	.	missense_variant	nonessential
lineage1.1.1.1	2464860	.	C/A	.	./.	./.	.	.	intergenic_region	.
lineage1.1.1.1	2470934	313	C/A	105	Cgg/Agg	Arg/Arg	Rv2206	.	synonymous_variant	nonessential
lineage1.1.1.1	2478541	204	C/T	68	gaC/gaT	Asp/Asp	Rv2213	pepB	synonymous_variant	nonessential
lineage1.1.1.1	2533237	993	G/A	331	cgG/cgA	Arg/Arg	Rv2259	mscR	synonymous_variant	nonessential
lineage1.1.1.1	2663319	3797	C/A	1266	gGt/gTt	Gly/Val	Rv2380c	mbtE	missense_variant	nonessential
lineage1.1.1.1	2694026	939	C/T	313	ctG/ctA	Leu/Leu	Rv2397c	cysA1	synonymous_variant	essential
lineage1.1.1.1	2773181	4	C/T	2	Ccg/Tcg	Pro/Ser	Rv2470	glbO	missense_variant	nonessential
lineage1.1.1.1	2791079	1416	C/T	472	ctG/ctA	Leu/Leu	Rv2484c	.	synonymous_variant	nonessential
lineage1.1.1.1	2880431	357	G/C	119	ggG/ggC	Gly/Gly	Rv2560	.	synonymous_variant	nonessential
lineage1.1.1.1	2949025	390	A/G	130	caA/caG	Gln/Gln	Rv2622	.	synonymous_variant	nonessential
lineage1.1.1.1	2994964	99	C/T	33	ggG/ggA	Gly/Gly	Rv2678c	hemE	synonymous_variant	nonessential
lineage1.1.1.1	3022811	351	G/A	117	caG/caA	Gln/Gln	Rv2710	sigB	synonymous_variant	essential
lineage1.1.1.1	3216553	339	G/A	113	gtC/gtT	Val/Val	Rv2907c	rimM	synonymous_variant	essential
lineage1.1.1.1	3227768	1406	C/A	469	aCc/aAc	Thr/Asn	Rv2917	.	missense_variant	nonessential
lineage1.1.1.1	3243197	228	G/A	76	gtG/gtA	Val/Val	Rv2929	.	synonymous_variant	nonessential
lineage1.1.1.1	3364142	391	G/A	131	Ctg/Ttg	Leu/Leu	Rv3005c	.	synonymous_variant	nonessential
lineage1.1.1.1	3435307	844	A/C	282	Acc/Ccc	Thr/Pro	Rv3071	.	missense_variant	nonessential
lineage1.1.1.1	3462178	587	G/A	196	gCa/gTa	Ala/Val	Rv3093c	.	missense_variant	nonessential
lineage1.1.1.1	3574258	2779	G/A	927	Cca/Tca	Pro/Ser	Rv3201c	.	missense_variant	essential
lineage1.1.1.1	3715840	64	G/A	22	Ggt/Agt	Gly/Ser	Rv3330	dacB1	missense_variant	nonessential
lineage1.1.1.1	3793428	1440	G/T	480	acC/acA	Thr/Thr	Rv3379c	dxs2	synonymous_variant	nonessential
lineage1.1.1.1	3961373	619	T/G	207	Tat/Gat	Tyr/Asp	Rv3524	.	missense_variant	nonessential

## Sheet: lineage1.1.1.2
Lineage	Coordinate_NC_000962.3	Gene_coordinate	Allele_change	Codon_number	Codon_change	Amino_acid_change	Locus_Id	Gene_name	Mutation_type	Essential	Diagnostic_snp
lineage1.1.1.2	36437	2143	C/A	715	Ctg/Atg	Leu/Met	Rv0032	bioF2	missense_variant	nonessential
lineage1.1.1.2	251252	1133	C/T	378	gCc/gTc	Ala/Val	Rv0210	.	missense_variant	nonessential
lineage1.1.1.2	353257	175	G/T	59	Gtg/Ttg	Val/Leu	Rv0290	eccD3	missense_variant	essential
lineage1.1.1.2	477294	27	A/G	9	ggT/ggC	Gly/Gly	Rv0398c	.	synonymous_variant	nonessential
lineage1.1.1.2	555356	951	C/T	317	atG/atA	Met/Ile	Rv0465c	.	missense_variant	nonessential
lineage1.1.1.2	787982	43	G/A	15	Gac/Aac	Asp/Asn	Rv0688	.	missense_variant	nonessential
lineage1.1.1.2	879200	563	G/A	188	cGt/cAt	Arg/His	Rv0784	.	missense_variant	nonessential
lineage1.1.1.2	1067954	394	G/A	132	Gct/Act	Ala/Thr	Rv0956	purN	missense_variant	nonessential
lineage1.1.1.2	1176160	.	A/G	.	./.	./.	.	.	intergenic_region	.
lineage1.1.1.2	1248190	109	C/A	37	Ctg/Atg	Leu/Met	Rv1125	.	missense_variant	nonessential
lineage1.1.1.2	1329881	492	G/A	164	ccG/ccA	Pro/Pro	Rv1187	rocA	synonymous_variant	essential
lineage1.1.1.2	1772800	1030	G/A	344	Ctg/Ttg	Leu/Leu	Rv1565c	.	synonymous_variant	nonessential
lineage1.1.1.2	1854508	947	G/A	316	tCg/tTg	Ser/Leu	Rv1645c	.	missense_variant	nonessential
lineage1.1.1.2	1968649	477	C/T	159	ttC/ttT	Phe/Phe	Rv1742	.	synonymous_variant	nonessential
lineage1.1.1.2	2174833	767	G/A	256	cGg/cAg	Arg/Gln	Rv1922	.	missense_variant	nonessential
lineage1.1.1.2	2245835	627	C/A	209	gtC/gtA	Val/Val	Rv2000	.	synonymous_variant	nonessential
lineage1.1.1.2	2258928	358	C/T	120	Gac/Aac	Asp/Asn	Rv2011c	.	missense_variant	nonessential
lineage1.1.1.2	2323004	453	A/C	151	gcA/gcC	Ala/Ala	Rv2065	cobH	synonymous_variant	nonessential
lineage1.1.1.2	2415951	444	G/A	148	atC/atT	Ile/Ile	Rv2155c	murD	synonymous_variant	essential
lineage1.1.1.2	2508536	840	C/T	280	tcG/tcA	Ser/Ser	Rv2236c	cobD	synonymous_variant	nonessential
lineage1.1.1.2	2569082	1	A/G	1	Atg/Gtg	Met/?	Rv2298	.	start_lost	nonessential
lineage1.1.1.2	2573786	.	C/G	.	./.	./.	.	.	intergenic_region	.
lineage1.1.1.2	2574508	512	G/A	171	tCc/tTc	Ser/Phe	Rv2303c	.	missense_variant	nonessential
lineage1.1.1.2	2641762	113	G/A	38	cGc/cAc	Arg/His	Rv2359	zur	missense_variant	nonessential
lineage1.1.1.2	2852411	261	A/G	87	cgT/cgC	Arg/Arg	Rv2528c	mrr	synonymous_variant	nonessential
lineage1.1.1.2	2880503	429	G/C	143	gtG/gtC	Val/Val	Rv2560	.	synonymous_variant	nonessential
lineage1.1.1.2	3137668	398	G/A	133	tGg/tAg	Trp/*	Rv2831	echA16	stop_gained	nonessential
lineage1.1.1.2	3155191	681	G/C	227	aaC/aaG	Asn/Lys	Rv2847c	cysG	missense_variant	nonessential
lineage1.1.1.2	3186749	1903	G/A	635	Gac/Aac	Asp/Asn	Rv2874	dipZ	missense_variant	nonessential
lineage1.1.1.2	3317291	763	G/A	255	Gac/Aac	Asp/Asn	Rv2964	purU	missense_variant	nonessential
lineage1.1.1.2	3350233	45	G/T	15	ccC/ccA	Pro/Pro	Rv2992c	gltS	synonymous_variant	essential
lineage1.1.1.2	3520857	351	G/A	117	cgG/cgA	Arg/Arg	Rv3153	nuoI	synonymous_variant	nonessential
lineage1.1.1.2	3600252	402	T/C	134	caT/caC	His/His	Rv3224	.	synonymous_variant	nonessential
lineage1.1.1.2	3616799	805	G/T	269	Ctg/Atg	Leu/Met	Rv3239c	.	missense_variant	nonessential
lineage1.1.1.2	3618228	2304	G/C	768	cgC/cgG	Arg/Arg	Rv3240c	secA1	synonymous_variant	essential
lineage1.1.1.2	3873196	580	A/G	194	Atc/Gtc	Ile/Val	Rv3451	cut3	missense_variant	nonessential
lineage1.1.1.2	4158357	131	A/C	44	gAt/gCt	Asp/Ala	Rv3713	cobQ2	missense_variant	essential
lineage1.1.1.2	4261933	1134	C/T	378	ctG/ctA	Leu/Leu	Rv3801c	fadD32	synonymous_variant	essential
lineage1.1.1.2	4270535	1745	G/A	582	gCc/gTc	Ala/Val	Rv3808c	glfT2	missense_variant	essential
lineage1.1.1.2	4305918	162	G/A	54	tgG/tgA	Trp/*	Rv3831	.	stop_gained	nonessential
lineage1.1.1.2	4391257	350	C/T	117	cGg/cAg	Arg/Gln	Rv3906c	.	missense_variant	nonessential
lineage1.1.1.2	4404934	234	G/A	78	tgC/tgT	Cys/Cys	Rv3916c	.	synonymous_variant	nonessential

## Sheet: lineage1.1.1.3
Lineage	Coordinate_NC_000962.3	Gene_coordinate	Allele_change	Codon_number	Codon_change	Amino_acid_change	Locus_Id	Gene_name	Mutation_type	Essential	Diagnostic_snp
lineage1.1.1.3	863428	173	C/T	58	tCc/tTc	Ser/Phe	Rv0770	.	missense_variant	nonessential
lineage1.1.1.3	870862	855	C/T	285	aaC/aaT	Asn/Asn	Rv0777	purB	synonymous_variant	nonessential
lineage1.1.1.3	1479479	1346	G/A	449	gCc/gTc	Ala/Val	Rv1318c	.	missense_variant	nonessential
lineage1.1.1.3	3459402	287	C/T	96	cCg/cTg	Pro/Leu	Rv3091	.	missense_variant	nonessential
lineage1.1.1.3	3478073	425	C/A	142	aCg/aAg	Thr/Lys	Rv3109	moaA1	missense_variant	essential

## Sheet: lineage1.1.1.4
Lineage	Coordinate_NC_000962.3	Gene_coordinate	Allele_change	Codon_number	Codon_change	Amino_acid_change	Locus_Id	Gene_name	Mutation_type	Essential	Diagnostic_snp
lineage1.1.1.4	17212	259	A/G	87	Ttg/Ctg	Leu/Leu	Rv0014c	pknB	synonymous_variant	essential
lineage1.1.1.4	162878	372	A/G	124	gcT/gcC	Ala/Ala	Rv0135c	.	synonymous_variant	nonessential
lineage1.1.1.4	214328	241	A/C	81	Atc/Ctc	Ile/Leu	Rv0183	.	missense_variant	nonessential
lineage1.1.1.4	298748	115	G/A	39	Cta/Tta	Leu/Leu	Rv0247c	.	synonymous_variant	nonessential
lineage1.1.1.4	712731	16	G/A	6	Ggc/Agc	Gly/Ser	Rv0620	galK	missense_variant	nonessential
lineage1.1.1.4	752827	.	C/T	.	./.	./.	.	.	intergenic_region	.
lineage1.1.1.4	800349	.	C/G	.	./.	./.	.	.	intergenic_region	.
lineage1.1.1.4	808719	.	A/G	.	./.	./.	.	.	intergenic_region	.
lineage1.1.1.4	938227	116	G/A	39	gGa/gAa	Gly/Glu	Rv0842	.	missense_variant	nonessential
lineage1.1.1.4	943618	577	T/C	193	Atc/Gtc	Ile/Val	Rv0846c	.	missense_variant	nonessential
lineage1.1.1.4	1047222	1087	G/A	363	Gtt/Att	Val/Ile	Rv0938	ligD	missense_variant	nonessential
lineage1.1.1.4	1087620	877	C/G	293	Gac/Cac	Asp/His	Rv0975c	fadE13	missense_variant	nonessential
lineage1.1.1.4	1102875	334	C/G	112	Cag/Gag	Gln/Glu	Rv0987	.	missense_variant	nonessential
lineage1.1.1.4	1292996	199	T/A	67	Tcc/Acc	Ser/Thr	Rv1163	narJ	missense_variant	nonessential
lineage1.1.1.4	1306107	.	T/G	.	./.	./.	.	.	intergenic_region	.
lineage1.1.1.4	1398737	504	G/A	168	ctC/ctT	Leu/Leu	Rv1251c	.	synonymous_variant	nonessential
lineage1.1.1.4	1462580	738	C/T	246	ggC/ggT	Gly/Gly	Rv1307	atpH	synonymous_variant	essential
lineage1.1.1.4	1606119	1242	A/G	414	gcA/gcG	Ala/Ala	Rv1429	.	synonymous_variant	nonessential
lineage1.1.1.4	1706976	551	G/C	184	cCc/cGc	Pro/Arg	Rv1515c	.	missense_variant	nonessential
lineage1.1.1.4	1755505	61	G/A	21	Gtt/Att	Val/Ile	Rv1551	plsB1	missense_variant	nonessential
lineage1.1.1.4	1939261	424	T/G	142	Tcc/Gcc	Ser/Ala	Rv1711	.	missense_variant	essential
lineage1.1.1.4	2246953	122	A/G	41	gAc/gGc	Asp/Gly	Rv2001	.	missense_variant	nonessential
lineage1.1.1.4	2283637	85	C/T	29	Gcg/Acg	Ala/Thr	Rv2037c	.	missense_variant	nonessential
lineage1.1.1.4	2438963	1023	G/T	341	gaG/gaT	Glu/Asp	Rv2176	pknL	missense_variant	nonessential
lineage1.1.1.4	2480896	806	G/T	269	cCg/cAg	Pro/Gln	Rv2214c	ephD	missense_variant	nonessential
lineage1.1.1.4	2490464	1890	G/A	630	gcC/gcT	Ala/Ala	Rv2221c	glnE	synonymous_variant	essential
lineage1.1.1.4	2904393	755	G/A	252	gGc/gAc	Gly/Asp	Rv2579	dhaA	missense_variant	nonessential
lineage1.1.1.4	2913426	586	C/G	196	Gtg/Ctg	Val/Leu	Rv2586c	secF	missense_variant	nonessential
lineage1.1.1.4	3011356	13	G/A	5	Cgc/Tgc	Arg/Cys	Rv2693c	.	missense_variant	nonessential
lineage1.1.1.4	3033323	1297	G/A	433	Ctc/Ttc	Leu/Phe	Rv2721c	.	missense_variant	nonessential
lineage1.1.1.4	3203450	841	G/A	281	Cac/Tac	His/Tyr	Rv2894c	xerC	missense_variant	nonessential
lineage1.1.1.4	3231407	1100	G/T	367	gCt/gAt	Ala/Asp	Rv2920c	amt	missense_variant	nonessential
lineage1.1.1.4	3635124	1144	C/T	382	Gcc/Acc	Ala/Thr	Rv3255c	manA	missense_variant	essential
lineage1.1.1.4	3680254	3480	C/G	1160	acC/acG	Thr/Thr	Rv3296	lhr	synonymous_variant	nonessential
lineage1.1.1.4	3708264	53	C/T	18	cGg/cAg	Arg/Gln	Rv3321c	vapB44	missense_variant	nonessential
lineage1.1.1.4	3860080	1291	C/T	431	Ggc/Agc	Gly/Ser	Rv3441c	mrsA	missense_variant	essential
lineage1.1.1.4	3900559	624	C/G	208	ggG/ggC	Gly/Gly	Rv3481c	.	synonymous_variant	nonessential
lineage1.1.1.4	4013801	291	C/A	97	caC/caA	His/Gln	Rv3572	.	missense_variant	nonessential
lineage1.1.1.4	4018397	40	G/C	14	Gcg/Ccg	Ala/Pro	Rv3576	lppH	missense_variant	nonessential
lineage1.1.1.4	4064728	145	A/G	49	Tgg/Cgg	Trp/Arg	Rv3625c	mesJ	missense_variant	essential
lineage1.1.1.4	4104700	758	C/A	253	gGa/gTa	Gly/Val	Rv3665c	dppB	missense_variant	nonessential
lineage1.1.1.4	4142816	1105	C/T	369	Gcc/Acc	Ala/Thr	Rv3700c	egtE	missense_variant	nonessential
lineage1.1.1.4	4171089	876	C/G	292	tgC/tgG	Cys/Trp	Rv3725	.	missense_variant	nonessential
lineage1.1.1.4	4294225	5381	G/A	1794	gCc/gTc	Ala/Val	Rv3825c	pks2	missense_variant	nonessential
lineage1.1.1.4	4322925	600	G/A	200	gcG/gcA	Ala/Ala	Rv3848	.	synonymous_variant	nonessential
lineage1.1.1.4	4362052	1369	G/A	457	Cag/Tag	Gln/*	Rv3882c	eccE1	stop_gained	nonessential
lineage1.1.1.4	4401144	275	C/T	92	gCg/gTg	Ala/Val	Rv3912	.	missense_variant	nonessential

## Sheet: lineage1.1.1.5
Lineage	Coordinate_NC_000962.3	Gene_coordinate	Allele_change	Codon_number	Codon_change	Amino_acid_change	Locus_Id	Gene_name	Mutation_type	Essential	Diagnostic_snp
lineage1.1.1.5	36619	13	A/G	5	Atc/Gtc	Ile/Val	Rv0033	acpA	missense_variant	nonessential
lineage1.1.1.5	48767	261	G/T	87	tcC/tcA	Ser/Ser	Rv0044c	.	synonymous_variant	nonessential
lineage1.1.1.5	58044	.	C/T	.	./.	./.	.	.	intergenic_region	.
lineage1.1.1.5	63300	101	C/T	34	gCc/gTc	Ala/Val	Rv0059	.	missense_variant	nonessential
lineage1.1.1.5	72254	.	G/A	.	./.	./.	.	.	intergenic_region	.
lineage1.1.1.5	202317	1386	C/A	462	ccC/ccA	Pro/Pro	Rv0171	mce1C	synonymous_variant	nonessential
lineage1.1.1.5	306999	860	G/A	287	cCc/cTc	Pro/Leu	Rv0255c	cobQ1	missense_variant	nonessential
lineage1.1.1.5	417326	23	C/A	8	aCg/aAg	Thr/Lys	Rv0347	.	missense_variant	essential
lineage1.1.1.5	437524	7	G/T	3	Gag/Tag	Glu/*	Rv0359	.	stop_gained	nonessential
lineage1.1.1.5	465803	2393	C/T	798	gCg/gTg	Ala/Val	Rv0386	.	missense_variant	nonessential
lineage1.1.1.5	551714	.	T/C	.	./.	./.	.	.	intergenic_region	.
lineage1.1.1.5	603537	719	A/C	240	gAg/gCg	Glu/Ala	Rv0511	hemD	missense_variant	essential
lineage1.1.1.5	621202	296	C/A	99	aCc/aAc	Thr/Asn	Rv0530	.	missense_variant	nonessential
lineage1.1.1.5	645148	659	C/T	220	tCg/tTg	Ser/Leu	Rv0553	menC	missense_variant	essential
lineage1.1.1.5	671543	378	A/G	126	ctA/ctG	Leu/Leu	Rv0577	TB27.3	synonymous_variant	nonessential
lineage1.1.1.5	947931	538	C/T	180	Ggg/Agg	Gly/Arg	Rv0851c	.	missense_variant	nonessential
lineage1.1.1.5	1125473	1531	G/A	511	Cag/Tag	Gln/*	Rv1007c	metS	stop_gained	essential
lineage1.1.1.5	1153820	97	A/C	33	Att/Ctt	Ile/Leu	Rv1030	kdpB	missense_variant	nonessential
lineage1.1.1.5	1165924	883	C/G	295	Gtc/Ctc	Val/Leu	Rv1043c	.	missense_variant	nonessential
lineage1.1.1.5	1166275	532	T/G	178	Agc/Cgc	Ser/Arg	Rv1043c	.	missense_variant	nonessential
lineage1.1.1.5	1179888	493	G/A	165	Gac/Aac	Asp/Asn	Rv1057	.	missense_variant	nonessential
lineage1.1.1.5	1182150	1467	T/C	489	ggT/ggC	Gly/Gly	Rv1058	fadD14	synonymous_variant	nonessential
lineage1.1.1.5	1528119	1508	A/G	503	gAt/gGt	Asp/Gly	Rv1358	.	missense_variant	nonessential
lineage1.1.1.5	1724470	3940	T/C	1314	Atc/Gtc	Ile/Val	Rv1527c	pks5	missense_variant	nonessential
lineage1.1.1.5	1756677	1233	C/G	411	caC/caG	His/Gln	Rv1551	plsB1	missense_variant	nonessential
lineage1.1.1.5	1841490	753	C/T	251	gtG/gtA	Val/Val	Rv1635c	.	synonymous_variant	nonessential
lineage1.1.1.5	1850937	1099	C/G	367	Gtc/Ctc	Val/Leu	Rv1640c	lysX	missense_variant	nonessential
lineage1.1.1.5	1912043	39	C/T	13	atG/atA	Met/Ile	Rv1686c	.	missense_variant	nonessential
lineage1.1.1.5	2117576	230	G/C	77	gGt/gCt	Gly/Ala	Rv1868	.	missense_variant	nonessential
lineage1.1.1.5	2445401	.	G/A	.	./.	./.	.	.	intergenic_region	.
lineage1.1.1.5	2498348	607	G/A	203	Gcc/Acc	Ala/Thr	Rv2225	panB	missense_variant	essential
lineage1.1.1.5	2894745	234	C/T	78	ggC/ggT	Gly/Gly	Rv2570	.	synonymous_variant	nonessential
lineage1.1.1.5	3135042	442	C/T	148	Gcg/Acg	Ala/Thr	Rv2827c	.	missense_variant	essential
lineage1.1.1.5	3307855	691	G/A	231	Ccc/Tcc	Pro/Ser	Rv2955c	.	missense_variant	nonessential
lineage1.1.1.5	3327756	2191	T/C	731	Atc/Gtc	Ile/Val	Rv2973c	recG	missense_variant	nonessential
lineage1.1.1.5	3358521	920	G/A	307	cGg/cAg	Arg/Gln	Rv2999	lppY	missense_variant	essential
lineage1.1.1.5	3366367	84	C/T	28	ccG/ccA	Pro/Pro	Rv3007c	.	synonymous_variant	nonessential
lineage1.1.1.5	3617517	87	C/T	29	gcG/gcA	Ala/Ala	Rv3239c	.	synonymous_variant	nonessential
lineage1.1.1.5	3703622	244	G/A	82	Cat/Tat	His/Tyr	Rv3315c	cdd	missense_variant	nonessential
lineage1.1.1.5	3831376	144	G/A	48	gaC/gaT	Asp/Asp	Rv3411c	guaB2	synonymous_variant	essential
lineage1.1.1.5	4043573	287	G/A	96	aCc/aTc	Thr/Ile	Rv3600c	.	missense_variant	nonessential
lineage1.1.1.5	4124106	2191	T/G	731	Tcg/Gcg	Ser/Ala	Rv3682	ponA2	missense_variant	nonessential
lineage1.1.1.5	4180338	2054	T/G	685	gTc/gGc	Val/Gly	Rv3729	.	missense_variant	nonessential
lineage1.1.1.5	4358624	1159	C/G	387	Gcg/Ccg	Ala/Pro	Rv3879c	espK	missense_variant	nonessential
lineage1.1.1.5	4382122	730	C/T	244	Gct/Act	Ala/Thr	Rv3896c	.	missense_variant	nonessential
lineage1.1.1.5	4406560	972	C/T	324	gcG/gcA	Ala/Ala	Rv3918c	parA	synonymous_variant	essential

## Sheet: lineage1.1.1.6
Lineage	Coordinate_NC_000962.3	Gene_coordinate	Allele_change	Codon_number	Codon_change	Amino_acid_change	Locus_Id	Gene_name	Mutation_type	Essential	Diagnostic_snp
lineage1.1.1.6	96012	599	A/G	200	gAa/gGa	Glu/Gly	Rv0087	hycE	missense_variant	nonessential
lineage1.1.1.6	207344	531	G/C	177	aaG/aaC	Lys/Asn	Rv0175	.	missense_variant	nonessential
lineage1.1.1.6	214609	522	C/T	174	gaC/gaT	Asp/Asp	Rv0183	.	synonymous_variant	nonessential
lineage1.1.1.6	240758	535	C/A	179	Gcc/Tcc	Ala/Ser	Rv0202c	mmpL11	missense_variant	nonessential
lineage1.1.1.6	282039	576	C/A	192	ccG/ccT	Pro/Pro	Rv0235c	.	synonymous_variant	nonessential
lineage1.1.1.6	324492	40	C/T	14	Gga/Aga	Gly/Arg	Rv0269c	.	missense_variant	nonessential
lineage1.1.1.6	573904	.	C/T	.	./.	./.	.	.	intergenic_region	.
lineage1.1.1.6	579873	525	C/A	175	gcC/gcA	Ala/Ala	Rv0490	senX3	synonymous_variant	nonessential
lineage1.1.1.6	582819	560	C/T	187	cGt/cAt	Arg/His	Rv0492c	.	missense_variant	nonessential
lineage1.1.1.6	595129	174	G/A	58	gcC/gcT	Ala/Ala	Rv0504c	.	synonymous_variant	nonessential
lineage1.1.1.6	611702	373	C/T	125	Ggg/Agg	Gly/Arg	Rv0519c	.	missense_variant	nonessential
lineage1.1.1.6	631069	1030	A/G	344	Acc/Gcc	Thr/Ala	Rv0538	.	missense_variant	nonessential
lineage1.1.1.6	830317	256	C/A	86	Ccg/Acg	Pro/Thr	Rv0738	.	missense_variant	nonessential
lineage1.1.1.6	830912	58	G/A	20	Gcg/Acg	Ala/Thr	Rv0739	.	missense_variant	nonessential
lineage1.1.1.6	858100	765	C/T	255	ccG/ccA	Pro/Pro	Rv0765c	.	synonymous_variant	nonessential
lineage1.1.1.6	895564	65	G/A	22	cCc/cTc	Pro/Leu	Rv0802c	.	missense_variant	nonessential
lineage1.1.1.6	971680	1176	C/T	392	taC/taT	Tyr/Tyr	Rv0873	fadE10	synonymous_variant	nonessential
lineage1.1.1.6	1271697	542	T/C	181	gTg/gCg	Val/Ala	Rv1144	.	missense_variant	nonessential
lineage1.1.1.6	1289236	1909	G/T	637	Gcc/Tcc	Ala/Ser	Rv1161	narG	missense_variant	nonessential
lineage1.1.1.6	1331291	271	C/T	91	Ctg/Ttg	Leu/Leu	Rv1188	.	synonymous_variant	essential
lineage1.1.1.6	1363642	509	C/T	170	gGt/gAt	Gly/Asp	Rv1220c	.	missense_variant	nonessential
lineage1.1.1.6	1402251	594	G/A	198	atG/atA	Met/Ile	Rv1254	.	missense_variant	essential
lineage1.1.1.6	1419002	.	T/C	.	./.	./.	.	.	intergenic_region	.
lineage1.1.1.6	1510685	1405	G/A	469	Gac/Aac	Asp/Asn	Rv1345	mbtM	missense_variant	nonessential
lineage1.1.1.6	1515745	123	G/T	41	ctG/ctT	Leu/Leu	Rv1349	irtB	synonymous_variant	essential
lineage1.1.1.6	1555195	1008	G/A	336	caG/caA	Gln/Gln	Rv1381	pyrC	synonymous_variant	essential
lineage1.1.1.6	1625102	264	G/A	88	gcC/gcT	Ala/Ala	Rv1446c	opcA	synonymous_variant	essential
lineage1.1.1.6	1626811	152	T/C	51	gAt/gGt	Asp/Gly	Rv1447c	zwf2	missense_variant	nonessential
lineage1.1.1.6	1662764	441	G/T	147	gaC/gaA	Asp/Glu	Rv1474c	.	missense_variant	nonessential
lineage1.1.1.6	1671076	664	C/T	222	Cat/Tat	His/Tyr	Rv1480	.	missense_variant	essential
lineage1.1.1.6	1677538	142	A/C	48	Agt/Cgt	Ser/Arg	Rv1488	.	missense_variant	nonessential
lineage1.1.1.6	1706794	733	A/G	245	Ttc/Ctc	Phe/Leu	Rv1515c	.	missense_variant	nonessential
lineage1.1.1.6	1740641	786	C/T	262	atC/atT	Ile/Ile	Rv1537	dinX	synonymous_variant	nonessential
lineage1.1.1.6	1742721	478	G/T	160	Gtc/Ttc	Val/Phe	Rv1539	lspA	missense_variant	essential
lineage1.1.1.6	1815496	244	C/G	82	Cag/Gag	Gln/Glu	Rv1615	.	missense_variant	nonessential
lineage1.1.1.6	1851172	864	G/A	288	gtC/gtT	Val/Val	Rv1640c	lysX	synonymous_variant	nonessential
lineage1.1.1.6	1926189	608	G/A	203	cGg/cAg	Arg/Gln	Rv1700	.	missense_variant	nonessential
lineage1.1.1.6	1941459	1172	C/A	391	gCc/gAc	Ala/Asp	Rv1713	engA	missense_variant	essential
lineage1.1.1.6	1980944	1324	C/T	442	Cgg/Tgg	Arg/Trp	Rv1751	.	missense_variant	nonessential
lineage1.1.1.6	2016283	1194	G/A	398	ggC/ggT	Gly/Gly	Rv1781c	malQ	synonymous_variant	nonessential
lineage1.1.1.6	2056694	174	T/A	58	gtT/gtA	Val/Val	Rv1814	erg3	synonymous_variant	nonessential
lineage1.1.1.6	2079559	231	G/T	77	ccC/ccA	Pro/Pro	Rv1833c	.	synonymous_variant	nonessential
lineage1.1.1.6	2257371	572	G/A	191	tCg/tTg	Ser/Leu	Rv2008c	.	missense_variant	nonessential
lineage1.1.1.6	2278333	154	G/T	52	Ccg/Acg	Pro/Thr	Rv2030c	.	missense_variant	nonessential
lineage1.1.1.6	2322476	1026	C/G	342	tgC/tgG	Cys/Trp	Rv2064	cobG	missense_variant	nonessential
lineage1.1.1.6	2374182	349	C/G	117	Cgc/Ggc	Arg/Gly	Rv2114	.	missense_variant	nonessential
lineage1.1.1.6	2462602	446	T/C	149	aAg/aGg	Lys/Arg	Rv2198c	mmpS3	missense_variant	nonessential
lineage1.1.1.6	2469669	795	G/A	265	gtC/gtT	Val/Val	Rv2205c	.	synonymous_variant	nonessential
lineage1.1.1.6	2471634	224	C/T	75	gCg/gTg	Ala/Val	Rv2207	cobT	missense_variant	nonessential
lineage1.1.1.6	2490853	1501	C/T	501	Ggc/Agc	Gly/Ser	Rv2221c	glnE	missense_variant	essential
lineage1.1.1.6	2534875	.	T/C	.	./.	./.	Rv2261c	.	intragenic_variant	nonessential
lineage1.1.1.6	2568751	314	G/C	105	gGg/gCg	Gly/Ala	Rv2297	.	missense_variant	nonessential
lineage1.1.1.6	2647174	1194	C/A	398	cgG/cgT	Arg/Arg	Rv2366c	.	synonymous_variant	nonessential
lineage1.1.1.6	2702617	632	T/C	211	aAa/aGa	Lys/Arg	Rv2404c	lepA	missense_variant	nonessential
lineage1.1.1.6	2792856	1133	G/A	378	gCg/gTg	Ala/Val	Rv2485c	lipQ	missense_variant	nonessential
lineage1.1.1.6	2933711	360	A/G	120	caT/caC	His/His	Rv2606c	snzP	synonymous_variant	nonessential
lineage1.1.1.6	2992532	97	C/G	33	Gac/Cac	Asp/His	Rv2676c	.	missense_variant	nonessential
lineage1.1.1.6	3011508	260	C/T	87	cGg/cAg	Arg/Gln	Rv2694c	.	missense_variant	nonessential
lineage1.1.1.6	3043810	785	C/G	262	tCc/tGc	Ser/Cys	Rv2731	.	missense_variant	nonessential
lineage1.1.1.6	3099903	267	G/A	89	tgC/tgT	Cys/Cys	Rv2790c	ltp1	synonymous_variant	nonessential
lineage1.1.1.6	3102357	.	C/G	.	./.	./.	.	.	intergenic_region	.
lineage1.1.1.6	3140821	494	T/C	165	gAg/gGg	Glu/Gly	Rv2834c	ugpE	missense_variant	nonessential
lineage1.1.1.6	3149579	398	C/G	133	cGg/cCg	Arg/Pro	Rv2842c	.	missense_variant	nonessential
lineage1.1.1.6	3182763	249	G/A	83	caC/caT	His/His	Rv2870c	dxr	synonymous_variant	nonessential
lineage1.1.1.6	3317758	.	G/A	.	./.	./.	.	.	intergenic_region	.
lineage1.1.1.6	3319026	442	C/T	148	Gcg/Acg	Ala/Thr	Rv2966c	.	missense_variant	nonessential
lineage1.1.1.6	3393914	535	G/A	179	Gac/Aac	Asp/Asn	Rv3033	.	missense_variant	nonessential
lineage1.1.1.6	3537225	1124	G/A	375	gGa/gAa	Gly/Glu	Rv3168	.	missense_variant	nonessential
lineage1.1.1.6	3564193	94	G/A	32	Ctg/Ttg	Leu/Leu	Rv3194c	.	synonymous_variant	nonessential
lineage1.1.1.6	3598791	114	G/A	38	gaC/gaT	Asp/Asp	Rv3222c	.	synonymous_variant	nonessential
lineage1.1.1.6	3680428	3654	C/A	1218	caC/caA	His/Gln	Rv3296	lhr	missense_variant	nonessential
lineage1.1.1.6	3713306	1558	G/A	520	Gcc/Acc	Ala/Thr	Rv3327	.	missense_variant	nonessential
lineage1.1.1.6	3723704	.	G/A	.	./.	./.	.	.	intergenic_region	.
lineage1.1.1.6	3805665	45	C/G	15	caC/caG	His/Gln	Rv3391	acrA1	missense_variant	nonessential
lineage1.1.1.6	3821145	747	G/A	249	taC/taT	Tyr/Tyr	Rv3402c	.	synonymous_variant	nonessential
lineage1.1.1.6	3826325	74	C/T	25	gCc/gTc	Ala/Val	Rv3407	vapB47	missense_variant	nonessential
lineage1.1.1.6	3873773	322	G/A	108	Gac/Aac	Asp/Asn	Rv3452	cut4	missense_variant	nonessential
lineage1.1.1.6	3924189	492	C/T	164	ccC/ccT	Pro/Pro	Rv3505	fadE27	synonymous_variant	nonessential
lineage1.1.1.6	3961293	539	C/A	180	cCg/cAg	Pro/Gln	Rv3524	.	missense_variant	nonessential
lineage1.1.1.6	3984060	85	G/A	29	Ctg/Ttg	Leu/Leu	Rv3544c	fadE28	synonymous_variant	nonessential
lineage1.1.1.6	4074251	618	T/G	206	gcT/gcG	Ala/Ala	Rv3635	.	synonymous_variant	essential
lineage1.1.1.6	4075516	.	G/C	.	./.	./.	.	.	intergenic_region	.
lineage1.1.1.6	4086792	466	G/T	156	Cta/Ata	Leu/Ile	Rv3646c	topA	missense_variant	essential
lineage1.1.1.6	4135019	294	G/C	98	ccG/ccC	Pro/Pro	Rv3693	.	synonymous_variant	nonessential
lineage1.1.1.6	4136776	339	G/A	113	gtC/gtT	Val/Val	Rv3694c	.	synonymous_variant	nonessential
lineage1.1.1.6	4152374	1110	C/T	370	gcG/gcA	Ala/Ala	Rv3709c	ask	synonymous_variant	essential
lineage1.1.1.6	4193588	1786	G/C	596	Cgc/Ggc	Arg/Gly	Rv3743c	ctpJ	missense_variant	nonessential
lineage1.1.1.6	4195117	257	T/C	86	gAt/gGt	Asp/Gly	Rv3743c	ctpJ	missense_variant	nonessential
lineage1.1.1.6	4270621	1659	C/T	553	gcG/gcA	Ala/Ala	Rv3808c	glfT2	synonymous_variant	essential
lineage1.1.1.6	4406337	155	T/A	52	gAc/gTc	Asp/Val	Rv3917c	parB	missense_variant	essential

[truncated: 15 more sheets: lineage1.1.1.7, lineage1.1.1.8, lineage1.1.1.9, lineage1.1.2, lineage1.1.2.1, lineage1.1.2.2, lineage1.1.3, lineage1.1.3.1, lineage1.1.3.2, lineage1.1.3.3, lineage1.2.1, lineage1.2.1.1, lineage1.2.1.2, lineage1.2.1.3, lineage1.2.2]
