# Supplementary material for: Evidence for Host-Bacterial Co-evolution via Genome Sequence Analysis of 480 Thai Mycobacterium tuberculosis Lineage 1 Isolates
Source: Sci Rep. 2018 Aug 2;8:11597. doi: 10.1038/s41598-018-29986-3 (PMC6072702; doi:10.1038/s41598-018-29986-3)
Supplement: Supplementary file 3 — Dataset for supplementary table S5 [file 41598_2018_29986_MOESM3_ESM.xlsx]

## Sheet: 1.1.1.1
				1	2	3	4	5	6	7	8	9	10	11	12	13	14	15	16	17	18	19	20	21	22	23	24	25	26	27	28	29	30	31	32	33	34	35	36	37	38	39	40	41	42	43	44	45	46
Spoligotypic "clades)	Spoligotypes	SIT			A	A	A								B	B	B	C			C	C	D	D	D	E	E	E	F	F	F	G	G	G	H	H	H	I	I	I	J	J	J	K	K	K	L		L
EAI4_VNM	777777774413771	139	ERR718222	1	1	1	1	1	1	.	.	.	1	1	1	1	1	1	1	1	1	1	1	1	1	1	1	1	1	1	1	1	1	1	1	1	1	1	.	.	1	.	.	.	.	1	.	1	1
EAI4_VNM	777777774413771	139	ERR718287	1	1	1	1	1	1	1	1	1	1	1	1	1	1	1	1	1	1	1	1	1	1	1	1	1	1	1	1	1	1	1	1	1	1	1	.	.	1	.	.	.	.	1	.	1	1
EAI5	777737777413771	618	ERR718336	1	1	1	1	1	1	1	1	1	1	1	1	1	1	1	1	1	1	1	1	1	1		1	1	1	1	1	1	1	1	1	1	1	1	1	1	1					1		1	1
EAI5	777777777413771	236	ERR718292	1	1	1	1	1	1	1	1	1	1	1	1	1	1	1	1	1	1	1	1	1	1	1	1	1	1	1	1	1	1	1	1	1	1	1	1	1	1					1		1	1
EAI5	777777777413771	236	ERR718441	1	1	1	1	1	1	1	1	1	1	1	1	1	1	1	1	1	1	1	1	1	1	1	1	1	1	1	1	1	1	1	1	1	1	1	1	1	1					1		1	1
EAI5	777777777413771	236	ERR718449	1	1	1	1	1	1	1	1	1	1	1	1	1	1	1	1	1	1	1	1	1	1	1	1	1	1	1	1	1	1	1	1	1	1	1	1	1	1					1		1	1
EAI5	677777777413771	342	ERR751673	1	2	1		1	1	1	1	1	1	1	1	1	1	1	1	1	1	1	1	1	1	1	1	1	1	1	1	1	1	1	1	1	1	1	1	1	1					1		1	1
EAI5	777777777413771	236	ERR751698	1	1	1	1	1	1	1	1	1	1	1	1	1	1	1	1	1	1	1	1	1	1	1	1	1	1	1	1	1	1	1	1	1	1	1	1	1	1					1		1	1
EAI5	777777777413771	236	ERR752247	1	1	1	1	1	1	1	1	1	1	1	1	1	1	1	1	1	1	1	1	1	1	1	1	1	1	1	1	1	1	1	1	1	1	1	1	1	1					1		1	1
Unclassified	717777777003371		ERR767987	1	1	1	1	1	1	1	1	1	1	1			1	1	1	1	1	1	1	1	1	1	1	1	1	1	1	1	1	1	1	1	1	1	1	1									1
EAI5	777737777413771	618	ERR768013	1	1	1	1	1	1	1	1	1	1	1	1	1	1	1	1	1	1	1	1	1	1		1	1	1	1	1	1	1	1	1	1	1	1	1	1	1					1		1	1
EAI5	777777777413771	236	ERR768035	1	1	1	1	1	1	1	1	1	1	1	1	1	1	1	1	1	1	1	1	1	1	1	1	1	1	1	1	1	1	1	1	1	1	1	1	1	1					1		1	1
[truncated: 22 more columns]

## Sheet: 1.1.1.2
				1	2	3	4	5	6	7	8	9	10	11	12	13	14	15	16	17	18	19	20	21	22	23	24	25	26	27	28	29	30	31	32	33	34	35	36	37	38	39	40	41	42	43	44	45	46
Spoligotypic "clades)	Spoligotypes	SIT			A	A	A								B	B	B	C			C	C	D	D	D	E	E	E	F	F	F	G	G	G	H	H	H	I	I	I	J	J	J	K	K	K	L		L
EAI5	777777777413771	236	ERR718315	1	1	1	1	1	1	1	1	1	1	1	1	1	1	1	1	1	1	1	1	1	1	1	1	1	1	1	1	1	1	1	1	1	1	1	1	1	1					1		1	1
EAI1	777777777413731	48	ERR718318	1	1	1	1	.	.	1	1	1	1	1	1	1	1	1	1	1	1	1	1	1	1	1	1	1	1	1	1	1	1	1	1	1	1	1	1	1	1	.	.	.	.	1	.	1	1
EAI5	777777777413671	256	ERR718341	1	1	1	1	1	1	1	1	1	1	1	1	1	1	1	1	1	1	1	1	1	1	1	1	1	1	1	1	1	1	1	1	1	1	1	1	1	1					1		1	1
EAI1	777737777413731	349	ERR718408	1	1	1	1	.	.	1	.	1	1	1	1	1	1	1	1	1	1	1	1	1	1	.	1	1	1	1	1	1	1	1	1	1	1	1	1	1	1	.	.	.	.	1	.	1	1
EAI5	777777777413771	236	ERR718439	1	1	1	1	1	1	1	1	1	1	1	1	1	1	1	1	1	1	1	1	1	1	1	1	1	1	1	1	1	1	1	1	1	1	1	1	1	1					1		1	1
EAI5	777777777413771	236	ERR718520	1	1	1	1	1	1		1	1	1	1	1	1	1	1	1	1	1	1	1	1	1	1	1	1	1	1	1	1	1	1	1	1	1	1	1	1	1					1		1	1
MANU1	777777777773771	100	ERR718539
EAI1	777777777413731	48	ERR751680	1	1	1	1	.	.	1	1	1	1	1	1	1	1	1	1	1	1	1	1	1	1	1	1	1	1	1	1	1	1	1	1	1	1	1	1	1	1	.	.	.	.	1	.	1	1
EAI5	777737777413771	618	ERR751795	1	1	1	1	1	1		4		1	1	1	1	1	1	1	1	1	1	1	1	1		1	1	1	1	1	1	1	1	1	1	1	1	1	1	1					1		1	1
EAI5	777777777413771	236	ERR751841	1	1	1	1	1	1	1	1	1	1	1	1	1	1	1	1	1	1	1	1	1	1	1	1	1	1	1	1	1	1	1	1	1	1	1	1	1	1					1		1	1
EAI5	777777777413771	236	ERR751877	1	1	1	1	1	1	1	1	1	1	1	1	1	1	1	1	1	1	1	1	1	1	1	1	1	1	1	1	1	1	1	1	1	1	1	1	1	1					1		1	1
EAI5	777777777413771	236	ERR751921	1	1	1	1	1	1	1	1	1	1	1	1	1	1	1	1	1	1	1	1	1	1	1	1	1	2	1	2	1	1	1	1	1	1	1	1	1	1					1		1	1
Unclassified	737777770003771		ERR752068	1	1	1	1	1	1	1	1	1				1	1	1	1	1	1	1	1	1	1	1	1	1	1	1	1	1	1	1	1	1	1											1	1
	777777777777771	523	ERR752085
EAI1	777737777413731	349	ERR752118	1	1	1	1	.	.	1	1	1	1	1	1	1	1	1	1	1	1	1	1	1	1	.	1	1	1	1	1	1	1	1	1	1	1	1	1	1	1	.	.	.	.	1	.	1	1
EAI5	777777777413771	236	ERR752192	1	1	1	1	1	1	1	1	1	1	1	1	1	1	1	1	1	1	1	1	1	1	1	1	1	1	1	1	1	1	1	1	1	1	1	1	1	1					1		1	1
Unclassified	777717777413771		ERR752230	1	1	1	1			1		1	1	1	1	1	1	1	1	1	1	1	1	1	1			1	1	1	1	1	1	1	1	1	1	1	1	1	1					1		1	1
EAI5	777777777413771	236	ERR752235	1	1	1	1	1	1	1	1	1	1	1	1	1	1	1	1	1	1	1	1	1	1	1	1	1	1	1	1	1	1	1	1	1	1	1	1	1	1					1		1	1
EAI5	777777777413771	236	ERR752204	1	1	1	1			1	1	1	1	1	1	1	1	1	1	1	1	1	1	1	1	1	1	1	1	1	1	1	1	1	1	1	1	1	1	1	1					1		1	1
EAI5	737777777413771	204	ERR767967	1	1	1	1	1	1	1	1	1	1	1		1	1	1	1	1	1	1	1	1	1	1	1	1	1	1		1	1	1	1	1	1	1	1	1	1					1		1	1
	777777777777771	523	ERR767981
EAI5	777777777413771	236	ERR767991	1	1	1	1	1	1	1	1	1	1	1	1	1	1	1	1	1	1	1	1	1	1	1	1	1	1	1	1	1	1	1	1	1	1	1	1	1	1					1		1	1
	777777777777771	523	ERR768007
EAI5	777777777413771	236	ERR768010	1	1	1	1			1	1	1	1	1	1	1	1	1	1	1	1	1	1	1	1	1	1	1	1	1	1	1	1	1	1	1	1	1	1	1	1					1		1	1
EAI1	777737777413731	349	ERR775780	1	1	1	1	.	.	1	.	1	1	1	1	1	1	1	1	1	1	1	1	1	1	.	1	1	1	1	1	1	1	1	1	1	1	1	1	1	1	.	.	.	.	1	.	1	1
[truncated: 23 more columns]

## Sheet: 1.1.1.3
				1	2	3	4	5	6	7	8	9	10	11	12	13	14	15	16	17	18	19	20	21	22	23	24	25	26	27	28	29	30	31	32	33	34	35	36	37	38	39	40	41	42	43	44	45	46
Spoligotypic "clades)	Spoligotypes	SIT			A	A	A								B	B	B	C			C	C	D	D	D	E	E	E	F	F	F	G	G	G	H	H	H	I	I	I	J	J	J	K	K	K	L		L
EAI1	777777767413731	1404	ERR751676	1	1	1	1	1	1	1	1	1	1	1	1	1	1	1	1	1	1	1	1	1	1	1	1	1	1	1	1	1	1	1	1	1	.	1	1	1	1	.	.	.	.	1	.	1	1
Unclassified	777777777410071		ERR751690	1	1	1	1	1	1	1	1	1	1	1	1	1	1	1	1	1	1	1	1	1	1	1	1	1	1	1	1	1	1	1	1	1	1	1	1	1	1					1		1
EAI5	777777777413771	236	ERR751729	1	1	1	1	1	1	1	1	1	1	1	1	1	1	1	1	1	1	1	1	1	1	1	1	1	1	1	1	1	1	1	1	1	1	1	1	1	1					1		1	1
EAI5	777777777413771	236	ERR751889	1	1	1	1	1	1	1	1	1	1	1	1	1	1	1	1	1	1	1	1	1	1	1	1	1	1	1	1	1	1	1	1	1	1	1	1	1	1					1		1	1
EAI5	763777777413771	792	ERR752009	1	1	1	1	1	1	1	1	1	1	1	1	1					1	1	1	1	1	1	1	1	1	1	1	1	1	1	1	1	1	1	1	1	1					1		1	1
EAI5	763777777413771	792	ERR752157	1	1	1	1	1	1	1	1	1	1	1	1	1					1	1	1	1	1	1	1	1	1	1	1	1	1	1	1	1	1	1	1	1	1					1		1	1
EAI5	777777777413771	236	ERR752108	1	1	1	1	1	1	1	1	1	1	1	1	1	1	1	1	1	1	1	1	1	1	1	1	1	1	1	1	1	1	1	1	1	1	1	1	1	1					1		1	1
[truncated: 22 more columns]

## Sheet: 1.1.1.4
				1	2	3	4	5	6	7	8	9	10	11	12	13	14	15	16	17	18	19	20	21	22	23	24	25	26	27	28	29	30	31	32	33	34	35	36	37	38	39	40	41	42	43	44	45	46
Spoligotypic "clades)	Spoligotypes	SIT			A	A	A								B	B	B	C			C	C	D	D	D	E	E	E	F	F	F	G	G	G	H	H	H	I	I	I	J	J	J	K	K	K	L		L
Unclassified	777777767413371		ERR751930	1	1	1	1	1	1	1	1	1	1	1	1	1	1	1	1	1	1	1	1	1	1	1	1	1	1	1	1	1	1	1	1	1		1	1	1	1					1		1	1
EAI1	777777777413731	48	ERR751980	1	1	1	1	1	1	1	1	1	1	1	1	1	1	1	1	1	1	1	1	1	1	1	1	1	1	1	1	1	1	1	1	1	1	1	1	1	1	.	.	.	.	1	.	1	1
EAI1	777777777413731	48	ERR752090	1	1	1	1	1	1	1	1	1	1	1	1	1	1	1	1	1	1	1	1	1	1	1	1	1	1	1	1	1	1	1	1	1	1	1	1	1	1	.	.	.	.	1	.	1	1
EAI5	777777777413771	236	ERR767997	1	1	1	1	1	1	1	1	1	1	1	1	1	1	1	1	1	1	1	1	1	1	1	1	1	1	1	1	1	1	1	1	1	1	1	1	1	1					1		1	1
EAI1	777777777413731	48	ERR768021	1	1	1	1	1	1	1	1	1	1	1	1	1	1	1	1	1	1	1	1	1	1	1	1	1	1	1	1	1	1	1	1	1	1	1	1	1	1	.	.	.	.	1	.	1	1
[truncated: 23 more columns]

## Sheet: 1.1.1.5
				1	2	3	4	5	6	7	8	9	10	11	12	13	14	15	16	17	18	19	20	21	22	23	24	25	26	27	28	29	30	31	32	33	34	35	36	37	38	39	40	41	42	43	44	45	46
Spoligotypic "clades)	Spoligotypes	SIT			A	A	A								B	B	B	C			C	C	D	D	D	E	E	E	F	F	F	G	G	G	H	H	H	I	I	I	J	J	J	K	K	K	L		L
Unclassified	774177757413771		ERR718196	1	1	1	1	1	1	1	1	1	1	1	1	1	1	1	1	1					1	1	1	1	1	1	1	1	1	1	1		1	1	1	1	1					1		1	1
Unclassified	674167777413731		ERR718243	1	1	1		1	1	1	1	1	1	1	1	1	1	1	1	1					1	1	1	1	1	1	1	1	1	1	1	1	1	1	1	1	1					1		1	1
EAI5	774177777413771	951	ERR718247	1	1	1	1	1	1	1	1	1	1	1	1	1	1	1	1	1					1	1	1	1	1	1	1	1	1	1	1	1	1	1	1	1	1					1		1	1
EAI1	774177777413731	493	ERR718307	1	1	1	1	1	1	1	1	1	1	1	1	1	1	1	1	1					1	1	1	1	1	1	1	1	1	1	1	1	1	1	1	1	1					1		1	1
EAI5	774177777413771	951	ERR718375	1	1	1	1	1	1	1	1	1	1	1	1	1	1	1	1	1					1	1	1	1	1	1	1	1	1	1	1	1	1	1	1	1	1					1		1	2
Unclassified	574177777413731		ERR718398	1	1		1	1	1	1		1	1	1	1	1	1	1	1	1					1	1	1	1	1	1	1	1	1	1	1	1	1	1	1	1	1					1		1	1
EAI5	774177777413771	951	ERR718415	1	1	1	1	1	1	1	1	1	1	1	1	1	1	1	1	1					1	1	1	1	1	1	1	1	1	1	1	1	1	1	1	1	1					1		1	1
EAI5	774177777413771	951	ERR718451	1	1	1	1	1	1	1	1	1	1	1	1	1	1	1	1	1					1	1	1	1	1	1	1	1	1	1	1	1	1	1	1	1	1					1		1	1
EAI1	774177777413731	493	ERR718467	1	1	1	1	1	1	1	1	1	1	1	1	1	1	1	1	1					1	1	1	1	1	1	1	1	1	1	1	1	1	1	1	1	1					1		1	1
EAI1	774177777413731	493	ERR718536	1	1	1	1	1	1	1	1	1	1	1	1	1	1	1	1	1					1	1	1	1	1	1	1	1	1	1	1	1	1	1	1	1	1					1		1	1
EAI1	774177777413731	493	ERR718547	1	1	1	1	1	1	1	1	1	1	1	1	1	1	1	1	1					1	1	1	1	1	1	1	1	1	1	1	1	1	1	1	1	1					1		1	1
Unclassified	774177757413771		ERR751790	1	1	1	1	1	1	1	1	1	1	1	1	1	1	1	1	1					1	1	1	1	1	1	1	1	1	1	1		1	1	1	1	1					1		1	1
EAI1	774177777413731	493	ERR751853	1	1	1	1	1	1	1	1	1	1	1	1	1	1	1	1	1					1	1	1	1	1	1	1	1	1	1	1	1	1	1	1	1	1					1		1	1
Unclassified	774177777411771		ERR751900	1	1	1	1	1	1	1	1	1	1	1	1	1	1	1	1	1					1	1	1	1	1	1	1	1	1	1	1	1	1	1	1	1	1					1		1
Unclassified	774000017413771		ERR751951	1	1	1	1	1	1	1	1	1	1	1	1	1	1	1	1																		1	1	1	1	1					1		1	1
EAI1	774177777413731	493	ERR751964	1	1	1	1	1	1	1	1	1	1	1	1	1	1	1	1	1					1	1	1	1	1	1	1	1	1	1	1	1	1	1	1	1	1					1		1	1
Unclassified	774177777413701		ERR751971	1	1	1	1	1		1	1	1	1	1	1	1	1	1	1	1					1	1	1	1	1	1	1	1	1	1	1	1	1	1	1	1	1					1		1	1
EAI1	774177777413731	493	ERR751985	1	1	1	1	1	1	1	1	1	1	1	1	1	1	1	1	1					1	1	1	1	1	1	1	1	1	1	1	1	1	1	1	1	1					1		1	1
EAI1	774177777413731	493	ERR751996	1	1	1	1	1	1	1	1	1		1	1	1	1	1	1	1					1	1	1	1	1	1	1	1	1	1	1	1	1	1	1	1	1					1		1	1
EAI5	774177777413771	951	ERR752037	1	1	1	1	1	1	1	1	1	1	1	1	1	1	1	1	1					1	1	1	1	1	1	1	1	1	1	1	1	1	1	1	1	1					1		1	1
EAI5	774177777413771	951	ERR752066	1	1	1	1	1	1	1	1	1	1	1	1	1	1	1	1	1					1	1	1	1	1	1	1	1	1	1	1	1	1	1	1	1	1					1		1	1
EAI5	774177777413771	951	ERR752014	1	1	1	1	1	1	1	1	1	1	1	1	1	1	1	1	1					1	1	1	1	1	1	1	1	1	1	1	1	1	1	1	1	1					1		1	1
EAI1	774177777413731	493	ERR752119	1	1	1	1	1	1	1	1	1	1	1	1	1	1	1	1	1					1	1	1	1	1	1	1	1	1	1	1	1	1	1	1	1	1					1		1	1
Unclassified	774177777413001		ERR752160	1	1	1	1	1	1	1	1	1	1	1	1	1	1	1	1	1					1	1	1	1	1	1	1	1	1	1	1	1	1	1	1	1	1					1		1	1
EAI5	774177777413771	951	ERR752177	1	1	1	1	1	1	1	1	1	1	1	1	1	1	1	1	1					1	1	1	1	1	1	1	1	1	1	1	1	1	1	1	1	1					1		1	1
EAI5	774177777413771	951	ERR752185	1	1	1	1	1	1	1	1	1	1	1	1	1	1	1	1	1					1	1	1	1	1	1	1		1	1	1	1	1	1	1	1	1					1		1	1
EAI1	774177777413731	493	ERR752186	1	1	1	1	1	1	1	1	1	1	1	1	1	1	1	1	1					1	1	1	1	1	1	1	1	1	1	1	1	1	1	1	1	1					1		1	1
EAI5	774177777413771	951	ERR752214	1	1	1	1	1	1	1	1	1	1	1	1	1	1	1	1	1					1	1	1	1	1	1	1	1	1	1	1	1	1	1	1	1	1					1		1	1
Unclassified	774000017413771		ERR752240	1	1	1	1	1	1	1	1	1	1	1	1	1	1	1	1																		1	1	1	1	1					1		1	1
EAI1	774177777413731	493	ERR752267	1	1	1	1	1	1	1	1	1	1	1	1	1	1	1	1	1					1	1	1	1	1	1	1	1	1	1	1	1	1	1	1	1	1					1		1	1
Unclassified	774177757413771		ERR752275	1	1	1	1	1	1	1	1	1	1	1	1	1	1	1	1	1					1	1	1	1	1	1	1	1	1	1	1		1	1	1	1	1					1		1	1
Unclassified	774077777410071		ERR752284	1	1	1	1	1	1	1	1	1	1	1	1	1	1	1	1							1	1	1	1	1	1	1	1	1	1	1	1	1	1	1	1					1
EAI1	774177777413731	493	ERR752289	1	1	1	1		1	1	1	1	1	1	1	1	1	1	1	1					1	1	1	1	1	1	1	1	1	1	1	1	1	1	1	1	1					1		1	1
EAI5	774177777413771	951	ERR767966	1	1	1	1	1	1	1	1	1	1	1	1	1	1	1	1	1					1	1	1	1	1	1	1	1	1	1	1	1	1	1	1	1	1					1		1	1
EAI1	774177777413731	493	ERR767980	1	1	1	1	1		1	1	1	1	1	1	1	1	1	1	1					1	1	1	1	1	1	1	1	1	1	1	1	1	1	1	1	1					1		1	1
EAI1	774177777413731	493	ERR767993	1	1	1	1	1	1	1	1	1	1	1	1	1	1	1	1	1					1	1	1	1	1	1	1	1	1	1	1	1	1	1	1	1	1					1		1	1
EAI5	774177777413771	951	ERR768016	1	1	1	1	1	1	1	1	1	1	1	1	1	1	1	1	1					1	1	1	1	1	1	1	1	1	1	1	1	1	1	1	1	1					1		1	1
Unclassified	774000017413771		ERR775789	1	1	1	1	1	1	1	1	1	1	1	1	1	1	1	1																		1	1	1	1	1					1		1	1
EAI5	774177777413771	951	ERR775790	1	1	1	1	1	1	1	1	1	1	1	1	1	1	1	1	1					1	1	1	1	1	1	1	1	1	1	1	1	1	1	1	1	1					1		1	1
EAI1	774177777413731	493	ERR775796	1	1	1	1	1	1	1	1	1	1	1	1	1	1	1	1	1					1	1	1	1	1	1	1	1	1	1	1	1	1	1	1	1	1					1		1	1
Unclassified	774177777413001		ERR775759	1	1	1	1	1	1	1	1	1	1	1	1	1	1	1	1	1					1	1	1	1	1	1	1	1	1	1	1	1	1	1	1	1	1					1		1	1
EAI5	774177777413771	951	ERR775803	1	1	1	1	1	1	1	1	1	1	1	1	1	1	1	1	1					1	1	1	1	1	1	1	1	1	1	1	1	1	1	1	1	1					1		1	1
[truncated: 24 more columns]

## Sheet: 1.1.1.6
				1	2	3	4	5	6	7	8	9	10	11	12	13	14	15	16	17	18	19	20	21	22	23	24	25	26	27	28	29	30	31	32	33	34	35	36	37	38	39	40	41	42	43	44	45	46
Spoligotypic "clades)	Spoligotypes	SIT			A	A	A								B	B	B	C			C	C	D	D	D	E	E	E	F	F	F	G	G	G	H	H	H	I	I	I	J	J	J	K	K	K	L		L
EAI5	777777777413771	236	ERR718202	1	1	1	1	1	1	1	1	1	1	1	1	1	1	1	1	1	1	1	1	1	1	1	1	1	1	1	1	1	1	1	1	1	1	1	1	1	1					1		1	1
EAI5	777777777413771	236	ERR718278	1	1	1	1	1	1	1	1	1	1	1	1	1	1	1	1	1	1	1	1	1	1	1	1	1	1	1	1	1	1	1	1	1	1	1	1	1	1					1		1	1
EAI5	777777777413771	236	ERR718389	1	1	1	1	1	1	1	1	1	1	1	1	1	1	1	1	1	1	1	1	1	1	1	1	1	1	1	1	1	1	1	1	1	1	1	1	1	1					1		1	1
EAI5	777777777413771	236	ERR718433	1	1	1	1	1	1	1	1	1	1	1	1	1	1	1	1	1	1	1	1	1	1	1	1	1	1	1	1	1	1	1	1	1	1	1	1	1	1					1		1	1
EAI5	777777777413771	236	ERR718538	1	1	1	1	1	1	1	1	1	1	1	1	1	1	1	1	1	1	1	1	1	1	1	1	1	1	1	1	1	1	1	1	1	1	1	1	1	1					1		1	1
EAI5	777777777413771	236	ERR718549	1	1	1	1	1	1	1	1	1	1	1	1	1	1	1	1	1	1	1	1	1	1	1	1	1	1	1	1	1	1	1	1	1	1	1	1	1	1					1		1	1
EAI5	777777777413771	236	ERR751709	1	1	1	1	1	1	1	1	1	1	1	1	1	1	1	1	1	1	1	1	1	1	1	1	1	1	1	1	1	1	1	1	1	1	1	1	1	1					1		1	1
EAI5	777777777413771	236	ERR751724	1	1	1	1	1	1	1	1	1	1	1	1	1	1	1	1	1	1	1	1	1	1	1	1	1	1	1	1	1	1	1	1	1	1	1	1	1	1					1		1	1
EAI5	777777777413771	236	ERR751749	1	1	1	1	1	1	1	1	1	1	1	1	1	1	1	1	1	1	1	1	1	1	1	1	1	1	1	1	1	1	1	1	1	1	1	1	1	1					1		1	1
EAI5	777777777413771	236	ERR751750	1	1	1	1	1	1	1	1	1	1	1	1	1	1	1	1	1	1	1	1	1	1	1	1	1	1	1	1	1	1	1	1	1	1	1	1	1	1					1		1	1
EAI5	777777777413771	236	ERR751730	1	1	1	1	1	1	1	1	1	1	1	1	1	1	1	1	1	1	1	1	1	1	1	1	1	1	1	1	1	1	1	1	1	1	1	1	1	1					1		1	1
EAI5	777777777413771	236	ERR751884	1	1	1	1	1	1	1	1	1	1	1	1	1	1	1	1	1	1	1	1	1	1	1	1	1	1	1	1	1	1	1	1	1	1	1	1	1	1					1		1	1
EAI5	777777777413771	236	ERR751957	1	1	1	1	1	1	1	1	1	1	1	1	1	1	1	1	1	1	1	1	1	1	1	1	1	1	1	1	1	1	1	1	1	1	1	1	1	1					1		1	1
EAI5	777777777413771	236	ERR751969	1	1	1	1	1	1	1	1	1	1	1	1	1	1	1	1	1	1	1	1	1	1	1	1	1	1	1	1	1	1	1	1	1	1	1	1	1	1					1		1	1
EAI5	777777777413771	236	ERR751998	1	1	1	1	1	1	1	2	1		1	1	1	1	1	1	1	1	1	1	1	1	1	1	1	1	1	1	1	1	1	1	1	1	1	1	1	1					1		1	1
EAI5	777777777413771	236	ERR752049	1	1	1	1	1	1	1	1	1	1	1	1	1	1	1	1	1	1	1	1	1	1	1	1	1	1	1	1	1	1	1	1	1	1	1	1	1	1					1		1	1
EAI5	777777777413771	236	ERR752079	1	1	1	1	1	1	1	1	1	1	1	1	1	1	1	1	1	1	1	1	1	1	1	1	1	1	1	1	1	1	1	1	1	1	1	1	1	1					1		1	1
EAI5	777777777413771	236	ERR752114	1	1	1	1	1	1	1	2	1		1	1	1	1	1	1	1	1	1	1	1	1	1	1	1	1	1	1	1	1	1	1	1	1	1	1	1	1					1		1	1
EAI5	777777777413771	236	ERR752145	1	1	1	1	1	1	1	1	1	1	1	1	1	1	1	1	1	1	1	1	1	1	1	1	1	1	1	1	1	1	1	1	1	1	1	1	1	1					1		1	1
EAI5	777777777413771	236	ERR752207	1	1	1	1	1	1	1	1	1	1	1	1	1	1	1	1	1	1	1	1	1	1	1	1	1	1	1	1	1	1	1	1	1	1	1	1	1	1					1		1	1
EAI5	777777777413771	236	ERR752213	1	1	1	1	1	1	1	1	1	1	1	1	1	1	1	1	1	1	1	1	1	1	1	1	1	1	1	1	1	1	1	1	1	1	1	1	1	1					1		1	1
EAI5	777777777413771	236	ERR752198	1	1	1	1	1	1	1	1	1	1	1	1	1	1	1	1	1	1	1	1	1	1	1	1	1	1	1	1	1	1	1	1	1	1	1	1	1	1					1		1	1
EAI5	777777777413771	236	ERR752218	1	1	1	1	1	1	1	1	1	1	1	1	1	1	1	1	1	1	1	1	1	1	1	1	1	1	1	1	1	1	1	1	1	1	1	1	1	1					1		1	1
EAI5	777777777413771	236	ERR768006	1	1	1	1	1	1	1	1	1	1	1	1	1	1	1	1	1	1	1	1	1	1	1	1	1	1	1	1	1	1	1	1	1	1	1	1	1	1					1		1	1
EAI5	777777777413771	236	ERR768030	1	1	1	1	1	1	1	1	1	1	1	1	1	1	1	1	1	1	1	1	1	1	1	1	1	1	1	1	1	1	1	1	1	1	1	1	1	1					1		1	1
EAI5	777777777413771	236	ERR775798	1	1	1	1	1	1	1	1	1	1	1	1	1	1	1	1	1	1	1	1	1	1	1	1	1	1	1	1	1	1	1	1	1	1	1	1	1	1					1		1	1
[truncated: 22 more columns]

## Sheet: 1.1.1.7
				1	2	3	4	5	6	7	8	9	10	11	12	13	14	15	16	17	18	19	20	21	22	23	24	25	26	27	28	29	30	31	32	33	34	35	36	37	38	39	40	41	42	43	44	45	46
Spoligotypic "clades)	Spoligotypes	SIT			A	A	A								B	B	B	C			C	C	D	D	D	E	E	E	F	F	F	G	G	G	H	H	H	I	I	I	J	J	J	K	K	K	L		L
EAI5	777777777413771	236	ERR718223	1	1	1	1	1	1	1	1	1	1	1	1	1	1	1	1	1	1	1	1	1	1	1	1	1	1	1	1	1	1	1	1	1	1	1	1	1	1					1		1	1
Unclassified	703577777413771		ERR718229	1	1	1	1	1												1	1	1	1		1	1	1	1	1	1	1	1	1	1	1	1	1	1	1	1	1					1		1	1
EAI5	777777777413771	236	ERR718197	1	1	1	1	1	1	1	1	1	1	1	1	1	2	2	2	1	2	2	2	1	1	1	1	1	1	1	1	1	1	1	1	1	1	1	1	1	1					1		1	1
Unclassified	703577777413771		ERR718268	1	1	1	1	1												1	1	1	1		1	1	1	1	1	1	1	1	1	1	1	1	1	1	1	1	1					1		1	1
EAI_MANU1	777777777013771	937	ERR718285	1	1	1	1	1	1	1	1	1	1	1	1	1	1	1	1	1	1	1	1	1	1	1	1	1	1	1	1	1	1	1	1	1	1	1	1	1	.	.	.	.	.	1	.	1	1
Unclassified	777777760000071	1274	ERR718286	1	1	1	1	1	1	1	1	1	1	1	1	1	1	1	1	1	1	1	1	1	1	1	1	1	1	1	1	1	1	1	1	1	.	.	.	.	.	.	.	.	.	.	.	.	.
Unclassified	777777760000071	1274	ERR718322	1	1	1	1	1	1	1	1	1	1	1	1	1	1	1	1	1	1	1	1	1	1	1	1	1	1	1	1	1	1	1	1	1	.	.	.	.	.	.	.	.	.	.	.	.	.
Unclassified	777777760000000	786	ERR718371	1	1	1	1	1	1	1	1	1	1	1	1	1	1	1	1	1	1	1	1	1	1	1	1	1	1	1	1	1	1	1	1	1	.	.	.	.	.	.	.	.	.	.	.	.	.
EAI5	777777777413771	236	ERR718390	1	1	1	1	1	1	1	1	1	1	1	1	1	2	2	2	1	2	2	2	1	1	1	1	1	1	1	1	1	1	1	1	1	1	1	1	1	1					1		1	1
Unclassified	777777637413771		ERR718418	1	1	1	1	1	1	1	1	1	1	1	1	1	1	1	1	1	1	1	1	1	1	1	1	1	1	1	1	1	1			1	1	1	1	1	1					1		1	1
EAI5	777777777413771	236	ERR718421	1	1	1	1	1	1	1	1	1	1	1	1	1	1	1	1	1	1	1	1	1	1	1	1	1	1	1	1	1	1	1	1	1	1	1	1	1	1					1		1	1
Unclassified	777777760000071	1274	ERR718445	1	1	1	1	1	.	.	.	.	.	1	1	1	1	1	1	1	1	1	1	1	1	1	1	1	1	1	1	1	1	1	1	1	.	.	.	.	.	.	.	.	.	.	.	.	.
Unclassified	776377777413771		ERR718447	1	1	1	1	1	1	1	1	1	1	1	1	1	1	1	1	1	1			1	1	1	1	1	1	1	1	1	1	1	1	1	1	1	1	1	1					1		1	1
Unclassified	777777760000071	1274	ERR718487	1	1	1	1	1	1	1	1	1	1	1	1	1	1	1	1	1	1	1	1	1	1	1	1	1	1	1	1	1	1	1	1	1	.	.	.	.	.	.	.	.	.	.	.	.	.
Unclassified	777777760000071	1274	ERR751707	1	1	1	1	1	1	1	1	1	1	1	1	1	1	1	1	1	1	1	1	1	1	1	1	1	1	1	1	1	1	1	1	1	.	.	.	.	.	.	.	.	.	.	.	.	.
Unclassified	777777760000071	1274	ERR751717	1	1	1	1	1	1	1	1	1	1	1	1	1	1	1	1	1	1	1	1	1	1	1	1	1	1	1	1	1	1	1	1	1	.	.	.	.	.	.	.	.	.	.	.	.	.
Unclassified	777777760000071	1274	ERR751803	1	1	1	1	1	1	1	1	1	1	1	1	1	1	1	1	1	1	1	1	1	1	1	1	1	1	1	1	1	1	1	1	1	.	.	.	.	.	.	.	.	.	.	.	.	.
Unclassified	777777677413700		ERR751808	1	1	1	1	1	1	1	1	1	1	1	1	1	1	1	1	1	1	1	1	1	1	1	1	1	1	1	1	1	1		1	1	1	1	1	1	1					1		1	1
EAI5	777777777413771	236	ERR751880	1	1	1	1	1	1	1	1	1	1	1	1	1	1	1	1	1	1	1	1	1	1	1	1	1	1	1	1	1	1	1	1	1	1	1	1	1	1					1		1	1
EAI5	777777777413771	236	ERR751823	1	1	1	1	1	1	1	1	1	1	1	1	1	2	1	2	1	1	1	1	1	1	1	1	1	1	1	1	1	1	1	1	1	1	1	1	1	1					1		1	1
Unclassified	777777677413700		ERR751909	1	1	1	1	1	1	1	1	1	1	1	1	1	2	2	2	2	1		1	1	1	1	1	1	1	1	1	1	1		1	1	1	1	1	1	1					1		1	1
Unclassified	777777760000071	1274	ERR751927	1	1	1	1	1	1	1	1	1	1	1	1	1	1	1	1	1	1	1	1	1	1	1	1	1	1	1	1	1	1	1	1	1	.	.	.	.	.	.	.	.	.	.	.	.	.
Unclassified	777777760000071	1274	ERR751982	1	1	1	1	1	.	.	.	.	.	1	1	1	1	1	1	1	1	1	1	1	1	1	1	1	1	1	1	1	1	1	1	1	.	.	.	.	.	.	.	.	.	.	.	.	.
EAI5	777777777413771	236	ERR752003	1	1	1	1	1	1			1	1	1	1	1	1	1	1	1	1	1	1	1	1	1	1	1	1	1	1	1	1	1	1	1	1	1	1	1	1					1		1	1
EAI_MANU1	777777777013771	937	ERR752018	1	1	1	1	1	1	1	1	1	1	1	1	1	1	1	1	1	1	1	1	1	1	1	1	1	1	1	1	1	1	1	1	1	1	1	1	1	.	.	.	.	.	1	.	1	1
Unclassified	777777760000031	773	ERR752019	1	1	1	1	1	1	.	1	1	1	1	1	1	1	1	1	1	1	1	1	1	1	1	1	1	1	1	1	1	1	1	1	1	.	.	.	.	.	.	.	.	.	.	.	.	.
EAI_MANU1	777777777013771	937	ERR752058	1	1	1	1	1	1	1	1	1	1	1	1	1	1	1	1	1	1	1	1	1	1	1	1	1	1	1	1	1	1	1	1	1	1	1	1	1	.	.	.	.	.	1	.	1	1
Unclassified	777777760000071	1274	ERR752067	1	1	1	1	1	1	1	1	1	1	1	1	1	1	1	1	1	1	1	1	1	1	1	1	1	1	1	1	1	1	1	1	1	.	.	.	.	.	.	.	.	.	.	.	.	.
EAI5	777777777413771	236	ERR752069	1	1	1	1	1	1	1	1	1	1	1	1	1	1	1	1	1	1	1	1	1	1	1	1	1	1	1	1	1	1	1	1	1	1	1	1	1	1					1		1	1
Unclassified	777776377413771		ERR752102	1	1	1	1	1	1	1	1	1	1	1	1	1	2	2	2	1	2	1	2	1	1	1	1	1	1	1			1	1	1	1	1	1	1	1	1					1		1	1
EAI_MANU1	777777777013771	937	ERR752133	1	1	1	1	1	1	1	1	1	1	1	1	1	1	1	1	1	1	1	1	1	1	1	1	1	1	1	1	1	1	1	1	1	1	1	1	1	.	.	.	.	.	1	.	1	1
EAI5	777777777413700	138	ERR752161	1	1	1	1	1	1	1	1	1	1	1	1	1	1	1	1	1	1	1	1	1	1	1	1	1	1	1	1	1	1	1	1	1	1	1	1	1	1					1		1	1
EAI5	777777777413771	236	ERR752170	1	1	1	1	1	1	1	1	1	1	1	1	1	1	1	1	1	1	1	1	1	1	1	1	1	1	1	1	1	1	1	1	1	1	1	1	1	1					1		1	1
Unclassified	777717777413671		ERR752238	1	1	1	1	1	1	1	1	1	1	1	1	1	1	1	1	1	1	1	1	1	1			1	1	1	1	1	1	1	1	1	1	1	1	1	1					1		1	1
EAI5	777577777413771	1372	ERR752244	1	1	1	1	1	1	1	1	1	1	1	1	1	1	1	1	1	2	2	2		1	1	1	1	1	1	1	1	1	1	1	1	1	1	1	1	1					1		1	1
Unclassified	777777760000071	1274	ERR752285	1	1	1	1	1	1	1	1	1	1	1	1	1	1	1	1	1	1	1	1	1	1	1	1	1	1	1	1	1	1	1	1	1	.	.	.	.	.	.	.	.	.	.	.	.	.
EAI5	777777777413700	138	ERR767975	1	1	1	1	1	1	1	1	1	1	1	1	1	1	1	1	1	1	1	1	1	1	1	1	1	1	1	1	1	1	1	1	1	1	1	1	1	1					1		1	1
Unclassified	777777760000071	1274	ERR767986	1	1	1	1	1	1	1	1	1	1	1	1	1	1	1	1	1	1	1	2	2	1	1	1	1	1	1	1	1	1	1	1	1	.	.	.	.	.	.	.	.	.	.	.	.	.
Unclassified	703577777413771		ERR768014	1	1	1	1	1												1	1	1	1		1	1	1	1	1	1	1	1	1	1	1	1	1	1	1	1	1					1		1	1
Unclassified	703577777413771		ERR768049	1	1	1	1	1												1	1	1	1		1	1	1	1	1	1	1	1	1	1	1	1	1	1	1	1	1					1		1	1
EAI5	777777777413771	236	ERR775781	1	1	1	1	1	1	1	1	1	1	1	1	1	1	1	1	1	1	1	1	1	1	1	1	1	1	1	1	1	1	1	1	1	1	1	1	1	1					1		1	1
EAI5	777777777413700	138	ERR775797	1	1	1	1	1	1	1	1	1	1	1	1	1	1	1	1	1	1	1	1	1	1	1	1	1	1	1	1	1	1	1	1	1	1	1	1	1	1					1		1	1
EAI5	777777777413771	236	ERR846994	1	1	1	1	1	1	1	1	1	1	1	1	1	1	1	1	1	1	1	1	1	1	1	1	1	1	1	1	1	1	1	1	1	1	1	1	1	1					1		1	1
[truncated: 27 more columns]

## Sheet: 1.1.1.8
				1	2	3	4	5	6	7	8	9	10	11	12	13	14	15	16	17	18	19	20	21	22	23	24	25	26	27	28	29	30	31	32	33	34	35	36	37	38	39	40	41	42	43	44	45	46
Spoligotypic "clades)	Spoligotypes	SIT			A	A	A								B	B	B	C			C	C	D	D	D	E	E	E	F	F	F	G	G	G	H	H	H	I	I	I	J	J	J	K	K	K	L		L
EAI5	777777777413671	256	ERR718201	1	1	1	1	1	1	1			1	1	1	1	1	1	1	1	1	1	1	1	1	1	1	1	1	1	1	1	1	1	1	1	1	1	1	1	1					1		1	1
EAI5	777777777413671	256	ERR718217	1	1	1	1	1	1	1	1	1	1	1	1	1	1	1	1	1	1	1	1	1	1	1	1	1	1	1	1	1	1	1	1	1	1	1	1	1	1					1		1	1
EAI5	777777777413671	256	ERR718220	1	1	1	1	1	1	1	1	1	1	1	1	1	1	1	1	1	1	1	1	1	1	1	1	1	1	1	1	1	1	1	1	1	1	1	1	1	1					1		1	1
EAI5	777777777413631	947	ERR718237	1	1	1	1	1	1	1	1	1	1	1	1	1	1	1	1	1	1	1	1	1	1	1	1	1	1	1	1	1	1	1	1	1	1	1	1	1	1					1		1	1
Unclassified	777777777413660		ERR718198	1	1	1	1	1	1	1	1	1	1	1	1	1	1	1	1	1	1	1	1	1	1	1	1	1	1	1	1	1	1	1	1	1	1	1	1	1	1					1		1	1
EAI5	777777777413671	256	ERR718295	1	1	1	1	1	1	1	1	1	1	1	1	1	1	1	1	1	1	1	1	1	1	1	1	1	1	1	1	1	1	1	1	1	1	1	1	1	1					1		1	1
EAI5	777777777413671	256	ERR718310	1	1	1	1	1	1	1	1	1	1	1	1	1	1	1	1	1	1	1	1	1	1	1	1	1	1	1	1	1	1	1	1	1	1	1	1	1	1					1		1	1
EAI5	777777777413671	256	ERR718331	1	1	1	1	1	1	1	1	1	1	1	1	1	1	1	1	1	1	1	1	1	1	1	1	1	1	1	1	1	1	1	1	1	1	1	1	1	1					1		1	1
EAI5	777777777413671	256	ERR718334	1	1	1	1	1	1	1	1	1	1	1	1	1	1	1	1	1	1	1	1	1	1	1	1	1	1	1	1	1	1	1	1	1	1	1	1	1	1					1		1	1
EAI5	777777777413671	256	ERR718340	1	1	1	1	1	1	1	1	1	1	1	1	1	1	1	1	1	1	1	1	1	1	1	1	1	1	1	1	1	1	1	1	1	1	1	1	1	1					1		1	1
EAI5	777777777413671	256	ERR718344	1	1	1	1	1	1	1	1	1	1	1	1	1	1	1	1	1	1	1	1	1	1	1	1	1	1	1	1	1	1	1	1	1	1	1	1	1	1					1		1	1
Unclassified	737777777413671		ERR718346	1	1	1	1	1	1	1	1	1	1			1	1	1	1	1	1	1	1	1	1	1	1	1	1	1	1	1	1	1	1	1	1	1	1	1	1					1		1	1
EAI5	777777777413671	256	ERR718358	1	1	1	1	1	1	1	1	1	1	1	1	1	1	1	1	1	1	1	1	1	1	1	1	1	1	1	1	1	1	1	1	1	1	1	1	1	1					1		1	1
?	777770777413671		ERR718366	1	1	1	1	1	1	1	1	1	1	1	1	1	1	1	1	1	1	1	1	1	1	1	1	1				1	1	1	1	1	1	1	1	1	1					1		1	1
EAI5	777777777413671	256	ERR718395	1	1	1	1	1	1	1	1	1	1	1	1	1	1	1	1	1	1	1	1	1	1	1	1	1	1	1	1	1	1	1	1	1	1	1	1	1	1					1		1	1
EAI5	777777777413671	256	ERR718386	1	1	1	1	1	1	1	1	1	1	1	1	1	1	1	1	1	1	1	1	1	1	1	1	1	1	1	1	1	1	1	1	1	1	1	1	1	1					1		1	1
EAI5	777777777413671	256	ERR718491	1	1	1	1	1	1	1	1	1	1	1	1	1	1	1	1	1	1	1	1	1	1	1	1	1	1	1	1	1	1	1	1	1	1	1	1	1	1					1		1	1
EAI5	777777777413671	256	ERR718501	1	1	1	1	1	1	1	1	1	1	1	1	1	1	1	1	1	1	1	1	1	1	1	1	1	1	1	1	1	1	1	1	1	1	1	1	1	1					1		1	1
EAI5	777777777413671	256	ERR718512	1	1	1	1	1	1	1	1	1	1	1	1	1	1	1	1	1	1	1	1	1	1	1	1	1	1	1	1	1	1	1	1	1	1	1	1	1	1					1		1	1
EAI5	777777777413671	256	ERR718514	1	1	1	1	1	1	1	1	1	1	1	1	1	1	1	1	1	1	1	1	1	1	1	1	1	1	1	1	1	1	1	1	1	1	1	1	1	1					1		1	1
Unclassified	777777777413660		ERR718522	1	1	1	1	1	1	1	1	1	1	1	1	1	2	1	1	1	1	1	2	2	1	1	1	1	1	1	1	1	1	1	1	1	1	1	1	1	1					1		1	1
EAI5	777777777413671	256	ERR718529	1	1	1	1	1	1	1	1	1	1	1	1	1	1	1	1	1	1	1	1	1	1	1	1	1	1	1	1	1	1	1	1	1	1	1	1	1	1					1		1	1
EAI5	777777777413671	256	ERR718552	1	1	1	1	1	1	1	1	1	1	1	1	1	1	1	1	1	1	1	1	1	1	1	1	1	1	1	1	1	1	1	1	1	1	1	1	1	1					1		1	1
EAI5	777777777413631	947	ERR718553	1	1	1	1	1	1	1	1	1	1	1	1	1	1	1	1	1	1	1	1	1	1	1	1	1	1	1	1	1	1	1	1	1	1	1	1	1	1					1		1	1
EAI5	777777777413671	256	ERR718558	1	1	1	1	1	1	1	1	1	1	1	1	1	1	1	1	1	1	1	1	1	1	1	1	1	1	1	1	1	1	1	1	1	1	1	1	1	1					1		1	1
Unclassified	777777777413411		ERR751681	1	1	1	1	1	1	1	1	1	1	1	1	1	1	1	1	1	1	1	1	1	1	1	1	1	1	1	1	1	1	1	1	1	1	1	1	1	1					1		1	1
EAI5	777777777413671	256	ERR751684	1	1	1	1	1	1	1	1	1	1	1	1	1	1	1	1	1	1	1	1	1	1	1	1	1	1	1	1	1	1	1	1	1	1	1	1	1	1					1		1	1
EAI5	777777777413671	256	ERR751732	1	1	1	1	1	1	1	1	1	1	1	1	1	1	1	1	1	1	1	1	1	1	1	1	1	1	1	1	1	1	1	1	1	1	1	1	1	1					1		1	1
EAI5	777777777413671	256	ERR751744	1	1	1	1	1	1	1	1	1	1	1	1	1	1	1	1	1	1	1	1	1	1	1	1	1	1	1	1	1	1	1	1	1	1	1	1	1	1					1		1	1
Unclassified	777770777413671		ERR751759	1	1	1	1	1	1	1	1	1	1	1	1	1	1	1	1	1	1	1	1	1	1	1	1	1				1	1	1	1	1	1	1	1	1	1					1		1	1
EAI5	777777777413671	256	ERR751777	1	1	1	1	1	1	1	1	1	1	1	1	1	1	1	1	1	1	1	1	1	1	1	1	1	1	1	1	1	1	1	1	1	1	1	1	1	1					1		1	1
EAI5	777777777413671	256	ERR751780	1	1	1	1	1	1	1	1	1	1	1	1	1	1	1	1	1	1	1	1	1	1	1	1	1	1	1	1	1	1	1	1	1	1	1	1	1	1					1		1	1
Unclassified	777777777413660		ERR751783	1	1	1	1	1	1	1	1	1	1	1	1	1	1	1	1	1	1	1	1	1	1	1	1	1	1	1	1	1	1	1	1	1	1	1	1	1	1					1		1	1
EAI5	777777777413671	256	ERR751865	1	1	1	1	1	1	1	1	1	1	1	1	1	1	1	1	1	1	1	1	1	1	1	1	1	1	1	1	1	1	1	1	1	1	1	1	1	1					1		1	1
EAI5	777777777413671	256	ERR751867	1	1	1	1	1	1	1	1	1	1	1	1	1	1	1	1	1	1	1	1	1	1	1	1	1	1	1	1	1	1	1	1	1	1	1	1	1	1					1		1	1
EAI5	777777777413671	256	ERR751878	1	1	1	1	1	1	1	1	1	1	1	1	1	1	1	1	1	1	1	1	1	1	1	1	1	1	1	1	1	1	1	1	1	1	1	1	1	1					1		1	1
EAI5	777777777413671	256	ERR751892	1	1	1	1	1	1	1	1	1	1	1	1	1	1	1	1	1	1	1	1	1	1	1	1	1	1	1	1	1	1	1	1	2	1	1	1	1	1					1		1	1
Unclassified	577777777413671		ERR751916	1	1		1	1	1	1	1	1	1	1	1	1	1	1	1	1	1	1	1	1	1	1	1	1	1	1	1	1	1	1	1	1	1	1	1	1	1					1		1	1
Unclassified	777777607413671		ERR751999	1	1	1	1	1	1	1	1	1	1	1	1	1	1	1	1	1	1	1	1	1	1	1	1	1	1	1	1	1	1					1	1	1	1					1		1	1
Unclassified	777777777413661		ERR752006	1	1	1	1	1	1	1	1	1	1	1	1	1	1	1	1	1	1	1	1	1	1	1	1	1	1	1	1	1	1	1	1	1	1	1	1	1	1					1		1	1
EAI5	777777777413671	256	ERR752026	1	1	1	1	1	1	1	1	1	1	1	1	1	1	1	1	1	1	1	1	1	1	1	1	1	1	1	1	1	1	1	1	1	1	1	1	1	1					1		1	1
EAI5	777777777413671	256	ERR752035	1	1	1	1	1	1	1	1	1	1	1	1	1	1	1	1	1	1	1	1	1	1	1	1	1	1	1	1	1	1	1	1	1	1	1	1	1	1					1		1	1
EAI5	777777777413671	256	ERR752044	1	1	1	1	1	1	1	1	1	1	1	1	1	1	1	1	1	1	1	1	1	1	1	1	1	1	1	1	1	1	1	1	1	1	1	1	1	1					1		1	1
EAI5	777777777413671	256	ERR752062	1	1	1	1	1	1	1	1	1	1	1	1	1	1	1	1	1	1	1	1	1	1	1	1	1	1	1	1	1	1	1	1	1	1	1	1	1	1					1		1	1
EAI5	777777777413671	256	ERR752081	1	1	1	1	1	1	1	1	1	1	1	1	1	1	1	1	1	1	1	1	1	1	1	1	1	1	1	1	1	1	1	1	1	1	1	1	1	1					1		1	1
EAI5	777777777413671	256	ERR752103	1	1	1	1	1	1	1	1	1	1	1	1	1	1	1	1	1	1	1	1	1	1	1	1	1	1	1	1	1	1	1	1	1	1	1	1	1	1					1		1	1
EAI5	777777777413671	256	ERR752122	1	1	1	1	1	1	1	1	1	1	1	1	1	1	1	1	1	1	1	1	1	1	1	1	1	1	1	1	1	1	1	1	1	1	1	1	1	1					1		1	1
Unclassified	577777777413671		ERR752131	1	1		1	1	1	1	1	1	1	1	1	1	1	1	1	1	1	1	1	1	1	1	1	1	1	1	1	1	1	1	1	1	1	1	1	1	1					1		1	1
EAI5	777777777413671	256	ERR752138	1	1	1	1	1	1	1	1	1	1	1	1	1	1	1	1	1	1	1	1	2	1	1	1	1	1	1	1	1	1	1	1	1	1	1	1	1	1					1		1	1
EAI5	777777777413671	256	ERR752179	1	1	1	1	1	1	1	1	1	1	1	1	1	1	1	1	1	1	1	1	1	1	1	1	1	1	1	1	1	1	1	1	1	1	1	1	1	1					1		1	1
EAI5	777777777413671	256	ERR752197	1	1	1	1	1	1	1	1	1	1	1	1	1	1	1	1	1	1	1	1	1	1	1	1	1	1	1	1	1	1	1	1	2	1	1	1	1	1					1		1	1
EAI5	777777777413671	256	ERR752209	1	1	1	1	1	1	1	1	1	1	1	1	1	1	1	1	1	1	1	1	1	1	1	1	1	1	1	1	1	1	1	1	1	1	1	1	1	1					1		1	1
Unclassified	577777777413671		ERR752249	1	1		1	1	1	1	1	1	1	1	1	1	1	1	1	1	1	1	1	1	1	1	1	1	1	1	1	1	1	1	1	1	1	1	1	1	1					1		1	1
Unclassified	777777607413671		ERR752256	1	1	1	1	1	1	1	1	1	1	1	1	1	1	1	1	1	1	1	1	1	1	1	1	1	1	1	1	1	1					1	1	1	1					1		1	1
EAI5	777777777413671	256	ERR767976	1	1	1	1	1	1	1	1	1	1	1	1	1	1	1	1	1	1	1	1	1	1	1	1	1	1	1	1	1	1	1	1	1	1	1	1	1	1					1		1	1
EAI5	777777777413671	256	ERR767979	1	1	1	1	1	1	1	1	1	1	1	1	1	2	2	1	2	1	2	2	2	1	1	1	1	1	1	1	1	1	1	1	1	1	1	1	1	1					1		1	1
EAI5	777777777413671	256	ERR767985	1	1	1	1	1	1	1	1	1	1	1	1	1	1	1	1	1	1	1	1	1	1	1	1	1	1	1	1	1	1	1	1	1	1	1	1	1	1					1		1	1
EAI5	777777777413671	256	ERR767995	1	1	1	1	1	1	1	1	1	1	1	1	1	1	1	1	1	1	1	1	1	1	1	1	1	1	1	1	1	1	1	1	2	1	1	1	1	1					1		1	1
EAI5	777777777413671	256	ERR767999	1	1	1	1	1	1	1	1	1	1	1	1		1	1	1	1	1	1	1	2	2	1	1	1	1	1	1	1	1	1	1	1	1	1	1	1	1					1		1	1
EAI5	777777777413671	256	ERR768008	1	1	1	1	1	1	1	1	1	1	1	1	1	1	1	1	1	1	1	1	1	1	1	1	1	1	1	1	1	1	1	1	1	1	1	1	1	1					1		1	1
EAI5	777777777413671	256	ERR767962	1	1	1	1	1	1	1	1	1	1	1	1	1	1	1	1	1	1	1	1	1	1	1	1	1	1	1	1	1	1	1	1	1	1	1	1	1	1					1		1	1
EAI5	777777777413671	256	ERR768033	1	1	1	1	1	1	1	1	1	1	1	1	1	1	1	1	1	1	1	1	2	1	1	1	1	1	1	1	1	1	1	1	1	1	1	1	1	1					1		1	1
EAI5	777777777413671	256	ERR768037	1	1	1	1	1	1	1	1	1	1	1	1	1	1	1	1	1	1	1	1	1	1	1	1	1	1	1	1	1	1	1	1	1	1	1	1	1	1					1		1	1
EAI5	777777777413671	256	ERR767965	1	1	1	1	1	1	1	1	1	1	1	1	1	1	1	1	1	1	1	1	1	1	1	1	1	1	1	1	1	1	1	1	1	1	1	1	1	1					1		1	1
EAI5	777777777413671	256	ERR768050	1	1	1	1	1	1	1	1	1	1	1	1	1	2	2	1	1	1	1	1	1	1	1	1	1	1	1	1	1	1	1	1	1	1	1	1	1	1					1		1	1
EAI5	777777777413671	256	ERR775778	1	1	1	1	1	1	1	1	1	1	1	1	1	1	1	1	1	1	1	1	1	1	1	1	1	1	1	1	1	1	1	1	1	1	1	1	1	1					1		1	1
EAI5	777777777413671	256	ERR775783	1	1	1	1	1	1	1	1	1	1	1	1	1	1	1	1	1	1	1	1	1	1	1	1	1	1	1	1	1	1	1	1	1	1	1	1	1	1					1		1	1
EAI5	777777777413671	256	ERR775758	1	1	1	1	1	1	1	1	1	1	1	1	1	2	1	1	1	1	1	1	2	1	1	1	1	1	1	1	1	1	1	1	1	1	1	1	1	1					1		1	1
EAI5	777777777413671	256	ERR775760	1	1	1	1	1	1	1	1	1	1	1	1	1	1	1	1	1	1	1	1	1	1	1	1	1	1	1	1	1	1	1	1	1	1	1	1	1	1					1		1	1
[truncated: 22 more columns]

## Sheet: 1.1.1.9
				1	2	3	4	5	6	7	8	9	10	11	12	13	14	15	16	17	18	19	20	21	22	23	24	25	26	27	28	29	30	31	32	33	34	35	36	37	38	39	40	41	42	43	44	45	46
Spoligotypic "clades)	Spoligotypes	SIT			A	A	A								B	B	B	C			C	C	D	D	D	E	E	E	F	F	F	G	G	G	H	H	H	I	I	I	J	J	J	K	K	K	L		L
EAI1	777777777413730	1801	ERR718209	1	1	1	1	1	1	1	1	1	1	1	1	1	1	1	1	1	1	1	1	1	1	1	1	1	1	1	1	1	1	1	1	1	1	1	1	1	1	.	.	.	.	1	.	1	1
Unclassified	717777777413731	1316	ERR718233	1	1	1	1	1	1	1	1	1	1				1	1	1	1	1	1	1	1	1	1	1	1	1	1	1	1	1	1	1	1	1	1	1	1	1					1		1	1
EAI1	777776777413731	735	ERR718356	1	1	1	1	1	1	1	1	1	1	1	1	1	1	1	1	1	1	1	1	1	1	1	1	1	1	1	.	1	1	1	1	1	1	1	1	1	1	.	.	.	.	1	.	1	1
EAI1	777777777413731	48	ERR718360	1	1	1	1	1	1	1	1	1	1	1	1	1	1	1	1	1	1	1	1	1	1	1	1	1	1	1	1	1	1	1	1	1	1	1	1	1	1	.	.	.	.	1	.	1	1
EAI1	677777777413731	529	ERR718402	1	1	1	.	1	1	1	1	1	1	1	1	1	1	1	1	1	1	1	1	1	1	1	1	1	1	1	1	1	1	1	1	1	1	1	1	1	1	.	.	.	.	1	.	1	1
EAI1	777777777413731	48	ERR718381	1	1	1	1	1	1	1	1	1	1	1	1	1	1	1	1	1	1	1	1	1	1	1	1	1	1	1	1	1	1	1	1	1	1	1	1	1	1	.	.	.	.	1	.	1	1
EAI5	777777777413631	947	ERR718463	1	1	1	1	1	1	1	1	1	1	1	1	1	1	1	1	1	1	1	1	1	1	1	1	1	1	1	1	1	1	1	1	1	1	1	1	1	1					1		1	1
EAI1	777777777413731	48	ERR718523	1	1	1	1	1	1	1	1	1	1	1	1	1	1	1	1	1	1	1	1	1	1	1	1	1	1	1	1	1	1	1	1	1	1	1	1	1	1	.	.	.	.	1	.	1	1
EAI5	777777777413631	947	ERR718555	.	1	1	1	1	1	1	1	1	1	1	1	1	1	1	1	1	1	1	1	1	1	1	1	1	1	1	1	1	1	1	1	1	1	1	1	1	1					1		1	1
EAI1	777777777413731	48	ERR751806	1	1	1	1	1	1	1	1	1	1	1	1	1	1	1	1	1	1	1	1	1	1	1	1	1	1	1	1	1	1	1	1	1	1	1	1	1	1	.	.	.	.	1	.	1	1
EAI5	777777777413631	947	ERR751931	.	1	1	1	1	1	1	1	1	1	1	1	1	1	1	1	1	1	1	1	1	1	1	1	1	1	1	1	1	1	1	1	1	1	1	1	1	1					1		1	1
EAI1	777777777413731	48	ERR751914	1	1	1	1	1	1	1	1	1	1	1	1	1	1	1	1	1	1	1	1	1	1	1	1	1	1	1	1	1	1	1	1	1	1	1	1	1	1	.	.	.	.	1	.	1	1
Unclassified	677760377413731		ERR751965	1	1	1		1	1	1	1			1	1	1	1	1	1	1	1	1	1	1	1	1	1						1	1	1	1	1	1	1	1	1					1		1	1
EAI5	777777777413631	947	ERR751968	.	1	1	1	1	1	1	1	1	1	1	1	1	1	1	1	1	1	1	1	1	1	1	1	1	1	1	1	1	1	1	1	1	1	1	1	1	1					1		1	1
EAI1	777777777413731	48	ERR751974	1	1	1	1	1	1	1	1	1	1	1	1	1	1	1	1	1	1	1	1	1	1	1	1	1	1	1	1	1	1	1	1	1	1	1	1	1	1	.	.	.	.	1	.	1	1
EAI1	777777777413731	48	ERR751987	1	1	1	1	1	1	1	1	1	1	1	1	1	1	1	1	1	1	1	1	1	1	1	1	1	1	1	1	1	1	1	1	1	1	1	1	1	1					1		1	1
EAI1	777777777413131	745	ERR752007	1	1	1	1	1	1	1	1	1	1	1	1	1	1	1	1	1	1	1	1	1	1	1	1	1	1	1	1	1	1	1	1	1	1	1	1	1	1	.	.	.	.	1	.	1	1
EAI1	777777777413731	48	ERR768005	1	1	1	1	1	1	1	1	1	1	1	1	1	1	1	1	1	1	1	1	1	1	1	1	1	1	1	1	1	1	1	1	1	1	1	1	1	1	.	.	.	.	1	.	1	1
EAI5	677777777413731	912	ERR767964	1	1	1		1	1	1	1	1	1	1	1	1	1	1	1	1	1	1	1	1	1	1	1	1	1	1	1	1	1	1	1	1	1	1	1	1	1					1		1	1
EAI5	777777777413631	947	ERR768039	1	1	1	1	1	1	1	1	1	1	1	1	1	1	1	1	1	1	1	1	1	1	1	1	1	1	1	1	1	1	1	1	1	1	1	1	1	1					1		1	1
[truncated: 25 more columns]

## Sheet: 1.1.2.1
			Item No.		1	2	3	4	5	6	7	8	9	10	11	12	13	14	15	16	17	18	19	20	21	22	23	24	25	26	27	28	29	30	31	32	33	34	35	36	37	38	39	40	41	42	43	44	45
Spoligotypic "clades)	Spoligotypes	SIT				A	A	A								B	B	B	C			C	C	D	D	D	E	E	E	F	F	F	G	G	G	H	H	H	I	I	I	J	J	J	K	K	K	L
EAI5	775777777413771	939	14448_5#44		1	1	1	1	1	1	1	1	1	1	1	1	1	1	1	1	1		1	1	1	1	1	1	1	1	1	1	1	1	1	1	1	1	1	1	1	1					1		1
EAI5	775777777413771	939	14448_5#45		1	1	1	1	1	1	1	1	1	1	1	1	1	1	1	1	1		1	1	1	1	1	1	1	1	1	1	1	1	1	1	1	1	1	1	1	1					1		1
EAI5	775777777413771	939	14448_5#72		1	1	1	1	1	1	1	1	1	1	1	1	1	1	1	1	1		1	1	1	1	1	1	1	1	1	1	1	1	1	1	1	1	1	1	1	1					1		1
Unclassified	775777777413471		14448_6#3		1	1	1	1	1	1	1	1	1	1	1	1	1	1	1	1	1		1	1	1	1	1	1	1	1	1	1	1	1	1	1	1	1	1	1	1	1					1		1
Unclassified	775777777413471		14448_6#91		1	1	1	1	1	1	1	1	1	1	1	1	1	1	1	1	1		1	1	1	1	1	1	1	1	1	1	1	1	1	1	1	1	1	1	1	1					1		1
EAI5	775777777413771	939	14448_7#46		1	1	1	1	1	1	1	1	1	1	1	1	1	1	1	1	1		1	1	1	1	1	1	1	1	1	1	1	1	1	1	1	1	1	1	1	1					1		1
EAI5	775777777413771	939	14448_8#28		1	1	1	1	1	1	1	1	1	1	1	1	1	1	1	1	1		1	1	1	1	1	1	1	1	1	1	1	1	1	1	1	1	1	1	1	1					1		1
Unclassified	775777777403171		14448_8#87		1	1	1	1	1	1	1	1	1	1	1	1	1	1	1	1	1		1	1	1	1	1	1	1	1	1	1	1	1	1	1	1	1	1	1	1	1
EAI5	775777777413771	939	14722_2#44		1	1	1	1	1	1	1	1	1	1	1	1	1	1	1	1	1		1	1	1	1	1	1	1	1	1	1	1	1	1	1	1	1	1	1	1	1					1		1
Unclassified	775777777413471		14722_3#59		1	1	1	1	1	1	1	1	1	1	1	1	1	1	1	1	1		1	1	1	1	1	1	1	1	1	1	1	1	1	1	1	1	1	1	1	1					1		1
EAI5	775777777413771	939	14722_4#18		1	1	1	1	1	1	1	1	1	1	1	1	1	1	1	1	1		1	1	1	1	1	1	1	1	1	1	1	1	1	1	1	1	1	1	1	1							1
EAI5	775777777413771	939	14722_4#35		1	1	1	1	1	1	1	1	1	1	1	1	1	1	1	1	1		1	1	1	1	1	1	1	1	1	1	1	1	1	1	1	1	1	1	1	1					1		1
EAI5	775777777413771	939	14722_4#4		1	1	1	1	1	1	1	1	1	1	1	1	1	1	1	1	1		1	1	1	1	1	1	1	1	1	1	1	1	1	1	1	1	1	1	1	1					1		1
EAI5	775777777413771	939	14722_4#45		1	1	1	1	1	1	1	1	1	1	1	1	1	1	1	1	1		1	1	1	1	1	1	1	1	1	1	1	1	1	1	1	1	1	1	1	1					1		1
EAI5	775777777413771	939	14722_5#69		1	1	1	1	1	1	1	1	1	1	1	1	1	1	1	1	1		1	1	1	1	1	1	1	1	1	1	1	1	1	1	1	1	1	1	1	1					1		1
EAI5	775777777413771	939	14723_7#58		1	1	1	1	1	1	1	1	1	1	1	1	1	1	1	1	1		1	1	1	1	1	1	1	1	1	1	1	1	1	1	1	1	1	1	1	1					1		1
EAI5	775777777413771	939	14723_7#88		1	1	1	1	1	1	1	1	1	1	1	1	1	1	1	1	1		1	1	1	1	1	1	1	1	1	1	1	1	1	1	1	1	1	1	1	1					1		1
Unclassified	775000007413771		14857_1#45		1	1	1	1	1	1	1	1	1	1	1	1	1	1	1	1	1		1																1	1	1	1					1		1
EAI5	775777777413771	939	14857_1#82		1	1	1	1	1	1	1	1	1	1	1	1	1	1	1	1	1		1	1	1	1	1	1	1	1	1	1	1	1	1	1	1	1	1	1	1	1					1		1
EAI5	775777777413771	939	14893_3#28		1	1	1	1	1	1	1	1	1	1	1	1	1	1	1	1	1		1	1	1	1	1	1	1	1	1	1	1	1	1	1	1	1	1	1	1	1					1		1
Unclassified	775777777413471		14893_3#41		1	1	1	1	1	1	1	1	1	1	1	1	1	1	1	1	1		1	1	1	1	1	1	1	1	1	1	1	1	1	1	1	1	1	1	1	1					1		1
Unclassified	775777777413761		14893_3#49		1	1	1	1	1	1	1	1	1	1	1	1	1	1	1	1	1		1	1	1	1	1	1	1	1	1	1	1	1	1	1	1	1	1	1	1	1					1		1
[truncated: 24 more columns]

[truncated: 10 more sheets: 1.1.2.2, 1.1.3.1, 1.1.3.2, 1.1.3.3, L1.2.1.1, 1.2.1.2, L1.2.1.3, 1.2.2, Unclassified, Sheet1]
