# Supplementary material for: Evidence for Host-Bacterial Co-evolution via Genome Sequence Analysis of 480 Thai Mycobacterium tuberculosis Lineage 1 Isolates
Source: Sci Rep. 2018 Aug 2;8:11597. doi: 10.1038/s41598-018-29986-3 (PMC6072702; doi:10.1038/s41598-018-29986-3)
Supplement: Supplementary file 4 — Dataset for supplementary table S10 [file 41598_2018_29986_MOESM4_ESM.xlsx]

## Sheet: Sheet1
SRA Run accession number
ERR718196
ERR718197
ERR718198
ERR718201
ERR718202
ERR718209
ERR718210
ERR718217
ERR718220
ERR718222
ERR718223
ERR718227
ERR718229
ERR718231
ERR718233
ERR718235
ERR718236
ERR718237
ERR718239
ERR718243
ERR718247
ERR718257
ERR718259
ERR718260
ERR718262
ERR718263
ERR718265
ERR718268
ERR718270
ERR718271
ERR718278
ERR718283
ERR718285
ERR718286
ERR718287
ERR718288
ERR718289
ERR718292
ERR718295
ERR718301
ERR718306
ERR718307
ERR718310
ERR718315
ERR718318
ERR718322
ERR718323
ERR718326
ERR718327
ERR718328
ERR718329
ERR718331
ERR718333
ERR718334
ERR718336
ERR718340
ERR718341
ERR718343
ERR718344
ERR718346
ERR718348
ERR718353
ERR718354
ERR718356
ERR718358
ERR718360
ERR718362
ERR718363
ERR718366
ERR718367
ERR718370
ERR718371
ERR718374
ERR718375
ERR718376
ERR718380
ERR718381
ERR718382
ERR718386
ERR718387
ERR718388
ERR718389
ERR718390
ERR718394
ERR718395
ERR718397
ERR718398
ERR718402
ERR718404
ERR718406
ERR718408
ERR718410
ERR718415
ERR718418
ERR718419
ERR718421
ERR718422
ERR718424
ERR718428
ERR718433
ERR718436
ERR718437
ERR718438
ERR718439
ERR718441
ERR718445
ERR718447
ERR718448
ERR718449
ERR718451
ERR718452
ERR718458
ERR718461
ERR718463
ERR718466
ERR718467
ERR718471
ERR718472
ERR718473
ERR718481
ERR718485
ERR718487
ERR718489
ERR718491
ERR718494
ERR718495
ERR718497
ERR718501
ERR718502
ERR718512
ERR718514
ERR718520
ERR718522
ERR718523
ERR718527
ERR718529
ERR718531
ERR718533
ERR718534
ERR718536
ERR718538
ERR718539
ERR718542
ERR718543
ERR718544
ERR718547
ERR718549
ERR718550
ERR718552
ERR718553
ERR718554
ERR718555
ERR718556
ERR718558
ERR718562
ERR751653
ERR751655
ERR751657
ERR751659
ERR751660
ERR751667
ERR751669
ERR751673
ERR751676
ERR751679
ERR751680
ERR751681
ERR751684
ERR751688
ERR751690
ERR751698
ERR751703
ERR751704
ERR751707
ERR751709
ERR751712
ERR751717
ERR751721
ERR751722
ERR751724
ERR751726
ERR751729
ERR751730
ERR751732
ERR751737
ERR751738
ERR751739
ERR751744
ERR751746
ERR751748
ERR751749
ERR751750
ERR751752
ERR751754
ERR751757
ERR751759
ERR751762
ERR751765
ERR751769
ERR751771
ERR751772
ERR751777
ERR751778
ERR751779
ERR751780
ERR751783
ERR751790
ERR751792
ERR751794
ERR751795
ERR751797
ERR751803
ERR751806
ERR751808
ERR751817
ERR751818
ERR751823
ERR751824
ERR751826
ERR751829
ERR751836
ERR751841
ERR751842
ERR751843
ERR751844
ERR751848
ERR751849
ERR751853
ERR751857
ERR751859
ERR751861
ERR751865
ERR751867
ERR751869
ERR751870
ERR751874
ERR751875
ERR751877
ERR751878
ERR751879
ERR751880
ERR751884
ERR751885
ERR751889
ERR751892
ERR751897
ERR751899
ERR751900
ERR751907
ERR751909
ERR751914
ERR751915
ERR751916
ERR751918
ERR751921
ERR751924
ERR751925
ERR751927
ERR751929
ERR751930
ERR751931
ERR751932
ERR751935
ERR751938
ERR751940
ERR751946
ERR751951
ERR751953
ERR751956
ERR751957
ERR751958
ERR751961
ERR751962
ERR751964
ERR751965
ERR751967
ERR751968
ERR751969
ERR751971
ERR751974
ERR751976
ERR751980
ERR751982
ERR751984
ERR751985
ERR751986
ERR751987
ERR751990
ERR751991
ERR751994
ERR751996
ERR751998
ERR751999
ERR752000
ERR752003
ERR752005
ERR752006
ERR752007
ERR752008
ERR752009
ERR752012
ERR752014
ERR752018
ERR752019
ERR752022
ERR752026
ERR752031
ERR752035
ERR752037
ERR752039
ERR752044
ERR752047
ERR752049
ERR752054
ERR752058
ERR752059
ERR752062
ERR752063
ERR752066
ERR752067
ERR752068
ERR752069
ERR752071
ERR752072
ERR752074
ERR752075
ERR752079
ERR752081
ERR752083
ERR752085
ERR752090
ERR752092
ERR752093
ERR752094
ERR752098
ERR752100
ERR752101
ERR752102
ERR752103
ERR752108
ERR752114
ERR752118
ERR752119
ERR752122
ERR752124
ERR752129
ERR752131
ERR752133
ERR752134
ERR752138
ERR752145
ERR752150
ERR752154
ERR752157
ERR752158
ERR752159
ERR752160
ERR752161
ERR752162
ERR752163
ERR752164
ERR752166
ERR752168
ERR752170
ERR752172
ERR752177
ERR752179
ERR752183
ERR752185
ERR752186
ERR752187
ERR752189
ERR752192
ERR752195
ERR752197
ERR752198
ERR752204
ERR752205
ERR752207
ERR752209
ERR752213
ERR752214
ERR752218
ERR752219
ERR752226
ERR752230
ERR752235
ERR752237
ERR752238
ERR752240
ERR752244
ERR752247
ERR752249
ERR752250
ERR752256
ERR752263
ERR752267
ERR752275
ERR752284
ERR752285
ERR752289
ERR752290
ERR752291
ERR767958
ERR767962
ERR767963
ERR767964
ERR767965
ERR767966
ERR767967
ERR767968
ERR767971
ERR767975
ERR767976
ERR767977
ERR767979
ERR767980
ERR767981
ERR767985
ERR767986
ERR767987
ERR767991
ERR767993
ERR767995
ERR767997
ERR767998
ERR767999
ERR768000
ERR768001
ERR768003
ERR768005
ERR768006
ERR768007
ERR768008
ERR768010
ERR768011
ERR768013
ERR768014
ERR768016
ERR768018
ERR768019
ERR768021
ERR768024
ERR768025
ERR768030
ERR768033
ERR768035
ERR768037
ERR768038
ERR768039
ERR768041
ERR768049
ERR768050
ERR775754
ERR775758
ERR775759
ERR775760
ERR775762
ERR775765
ERR775768
ERR775770
ERR775778
ERR775779
ERR775780
ERR775781
ERR775782
ERR775783
ERR775786
ERR775789
ERR775790
ERR775792
ERR775795
ERR775796
ERR775797
ERR775798
ERR775800
ERR775803
ERR846991
ERR846994
ERR846998
